# Supplementary material for: Spatial transcriptomic analysis of Sonic hedgehog medulloblastoma identifies that the loss of heterogeneity and promotion of differentiation underlies the response to CDK4/6 inhibition
Source: Genome Med. 2023 May 1;15:29. doi: 10.1186/s13073-023-01185-4 (PMC10150495; doi:10.1186/s13073-023-01185-4)
Supplement: Supplementary file 2 — Additional file 2: Supplementary Table S1. Clustering analysis to identify gene markers distinguishing cerebellar structures within the mouse brain compared to known mouse brain anatomy. This xls file represents the top genes that distinguish cerebellar structures within the mouse brain as determined by clustering analysis of gene expression data. [file 13073_2023_1185_MOESM2_ESM.xlsx]

## Sheet: Supplementary Table S1
		WM	ML	IGL	PJ
	0	mm10_Mbp	mm10_Pvalb	mm10_Snap25	mm10_Pcp4
	1	mm10_Fth1	mm10_Kit	mm10_Gabra6	mm10_Car8
	2	mm10_Plp1	mm10_mt-Nd4	mm10_Cbln3	mm10_Calb1
	3	mm10_Mobp	mm10_Fam107a	mm10_Diras2	mm10_Slc1a3
	4	mm10_Cst3	mm10_Gm42418	mm10_Gm2694	mm10_Ppp1r17
	5	mm10_Mal	mm10_Itpr1	mm10_Chn2	mm10_Dner
	6	mm10_Mog	mm10_mt-Co2	mm10_Ndufa4	mm10_Itpr1
	7	mm10_Mag	mm10_mt-Nd3	mm10_Adcy1	mm10_Ywhah
	8	mm10_Aplp1	mm10_Pcp2	mm10_Cbln1	mm10_Pcp2
	9	mm10_Car2	mm10_mt-Atp6	mm10_Vsnl1	mm10_Gpr37l1
	10	mm10_Plekhb1	mm10_mt-Co1	mm10_Nrep	mm10_Gng13
	11	mm10_Qdpr	mm10_Gng13	mm10_Selenom	mm10_Timp4
	12	mm10_Cryab	mm10_Cnr1	mm10_Mpp3	mm10_Hopx
	13	mm10_Cnp	mm10_Gria1	mm10_Tesc	mm10_Inpp5a
	14	mm10_Ppp1r14a	mm10_Camk2n1	mm10_Chgb	mm10_Gdf10
	15	mm10_Cldn11	mm10_Gad1	mm10_Camk4	mm10_Nsg1
	16	mm10_Olig1	mm10_mt-Cytb	mm10_Neurod1	mm10_Rgs8
	17	mm10_Enpp2	mm10_Ndrg2	mm10_Atp1a1	mm10_Cacna1g
	18	mm10_Ptgds	mm10_Metrn	mm10_Rnf112	mm10_Sptbn2
	19	mm10_Pllp	mm10_mt-Nd2	mm10_Patj	mm10_Atp2a3
	20	mm10_Trf	mm10_Atp5e	mm10_Shf	mm10_Tubb2b
	21	mm10_Bcas1	mm10_Rps29	mm10_Cox8a	mm10_Homer3
	22	mm10_Pdlim2	mm10_mt-Nd5	mm10_Olfm1	mm10_Atp2a2
	23	mm10_Scd2	mm10_mt-Nd1	mm10_Zbtb18	mm10_Id2
	24	mm10_Ermn	mm10_Sbk1	mm10_Fat2	mm10_Cck
	25	mm10_Slc6a11	mm10_Ppp1cc	mm10_Zic1	mm10_Lhx1os
	26	mm10_Ndrg1	mm10_Car8	mm10_Cadm3	mm10_Acsbg1
	27	mm10_Ugt8a	mm10_mt-Co3	mm10_Rpl4	mm10_Ldhb
	28	mm10_Qk	mm10_Slc24a3	mm10_Ddx5	mm10_Eps8l2
	29	mm10_Selenop	mm10_Lars2	mm10_Ewsr1	mm10_Prkcg
	30	mm10_Sparcl1	mm10_Pcp4	mm10_Ndrg3	mm10_Kcnab1
	31	mm10_Grb14	mm10_Dgkz	mm10_Scn1b	mm10_Icmt
	32	mm10_Eef1a1	mm10_Ly6e	mm10_Slc17a7	mm10_Strip2
	33	mm10_Gpr37	mm10_Mtss1l	mm10_Cplx2	mm10_Grid2
	34	mm10_Tspan2	mm10_Calb1	mm10_Ttc9b	mm10_Hpcal1
	35	mm10_Opalin	mm10_Rgs8	mm10_Epb41	mm10_Fam107a
	36	mm10_Agt	mm10_Slc6a1	mm10_Olfm3	mm10_Kitl
	37	mm10_Stmn4	mm10_Ftl1	mm10_Ppp3ca	mm10_Thy1
	38	mm10_Csrp1	mm10_Atp1a3	mm10_Il16	mm10_Id4
	39	mm10_Apod	mm10_Gpm6b	mm10_Rbfox3	mm10_Itm2b
	40	mm10_Dynll1	mm10_Gabra1	mm10_Etv1	mm10_Ckb
	41	mm10_Josd2	mm10_Homer3	mm10_Camk2b	mm10_Itpka
	42	mm10_Rpsa	mm10_mt-Atp8	mm10_Trim62	mm10_Aldoc
	43	mm10_Gng11	mm10_Nsg1	mm10_H3f3b	mm10_Dbi
	44	mm10_Gsn	mm10_Cabp1	mm10_Smg1	mm10_Erg28
	45	mm10_Sgk1	mm10_Hcn1	mm10_Cnpy1	mm10_Gstm1
	46	mm10_Resp18	mm10_Prkcd	mm10_Calb2	mm10_Fam107b
	47	mm10_Fa2h	mm10_mt-Nd4l	mm10_Ifitm10	mm10_Stk17b
	48	mm10_Ntsr2	mm10_C1qtnf4	mm10_Gm8797	mm10_Pvalb
	49	mm10_Klk6	mm10_Kif5c	mm10_Stmn2	mm10_Atp2b2
	50	mm10_Nkx6-2	mm10_Frrs1l	mm10_Prune2	mm10_Pla2g7
	51	mm10_Nnat	mm10_Adgrb1	mm10_Paxx	mm10_Cdc42ep4
	52	mm10_Gatm	mm10_Penk	mm10_Ccdc28b	mm10_Ppp1r1b
	53	mm10_6330403K07Rik	hg38_RPL41	mm10_Prkcz	mm10_Polr3k
	54	mm10_Fabp5	mm10_Dner	mm10_Mmp24	mm10_Mtss1
	55	mm10_mt-Co3	hg38_RPL37A	mm10_Aifm3	mm10_Atp1b1
	56	mm10_Edil3	mm10_Atp1b1	mm10_Ppfia4	mm10_Washc2
	57	mm10_Rps24	mm10_Inpp5a	mm10_Grm4	mm10_Trim9
	58	mm10_Uchl1	mm10_Pak1	mm10_Gpm6a	mm10_Asph
	59	mm10_Efnb3	mm10_Map4	mm10_Rbm3	mm10_Rgs7bp
	60	mm10_Anln	hg38_RPS29	mm10_Sel1l3	mm10_Scg3
	61	mm10_Rps21	hg38_RPS27	mm10_Snrk	mm10_Elmo2
	62	mm10_Aspa	hg38_RPS12	mm10_Reln	mm10_Thyn1
	63	mm10_Rps26	mm10_Grm1	mm10_Samd14	mm10_Slc1a6
	64	mm10_Glul	mm10_Zfp385a	mm10_Mkrn1	mm10_Fxyd1
	65	mm10_Tmsb10	mm10_Cotl1	mm10_Kcnd2	mm10_Cerk
	66	mm10_S100a1	mm10_Sla	mm10_Tmem132a	mm10_Slc20a1
	67	mm10_Tmeff1	mm10_Slc32a1	mm10_Nptx1	mm10_Npy
	68	mm10_Rps27a	mm10_Gria4	mm10_H2afz	mm10_Slc25a33
	69	mm10_Stmn1	hg38_RPL37	mm10_Btg1	mm10_Il22
	70	mm10_Kcnj10	mm10_Serpini1	mm10_Stxbp1	mm10_Arhgap5
	71	mm10_Rnf13	hg38_RPL39	mm10_Gas7	mm10_Laptm4b
	72	mm10_Rps27	mm10_Gabrg2	mm10_Gpsm1	mm10_Kcnip1
	73	mm10_Slc48a1	mm10_Cox6a1	mm10_Btbd3	mm10_Gria1
	74	mm10_Rpl41	hg38_MT-CO2	mm10_Kcnc1	mm10_Clec2l
	75	mm10_Apoe	mm10_Purb	mm10_Grin2c	mm10_Gad1
	76	mm10_Psat1	mm10_Shank1	mm10_Tceal5	mm10_Prex1
	77	mm10_Tmbim1	mm10_Frmpd4	mm10_Gmppa	mm10_Fcor
	78	mm10_Tsc22d4	mm10_Mpp6	mm10_Dock9	mm10_Cystm1
	79	mm10_Hapln2	mm10_Bhlhe22	mm10_Mtcl1	mm10_Chn1
	80	mm10_Rnd2	mm10_2900097C17Rik	mm10_Mapk12	mm10_Gm6277
	81	mm10_Serpinb1a	mm10_Tns3	mm10_Bex2	mm10_Cacng5
	82	mm10_mt-Nd1	mm10_Nrsn1	mm10_Pard6a	mm10_Lpgat1
	83	mm10_Hcn2	mm10_Kcna2	mm10_Spag9	mm10_Mrpl41
	84	mm10_Taldo1	mm10_Rplp1	mm10_Sphkap	mm10_Atl2
	85	mm10_Gna12	mm10_Elmod1	mm10_Lrrc49	mm10_Shisa6
	86	mm10_Gja1	hg38_RPS18	mm10_Fbxw11	mm10_Selenos
	87	mm10_Pacs2	mm10_Cox8a	mm10_Jph4	mm10_Etv5
	88	mm10_Rps15	hg38_RPS23	mm10_Tspan9	mm10_Rnf19b
	89	mm10_Phlda3	hg38_RPS19	mm10_Rtn1	mm10_Cds1
	90	mm10_Slain1	mm10_Slc12a5	mm10_Dusp5	mm10_Plxdc1
	91	mm10_Prdx1	mm10_Osbpl1a	mm10_Golga7b	mm10_Slc20a2
	92	mm10_Cd81	mm10_Clec2l	mm10_Adam22	mm10_Itgb1bp1
	93	mm10_Slc44a1	mm10_Kcng4	mm10_Ypel3	mm10_Lcat
	94	mm10_Pfdn2	mm10_S100b	mm10_Hspb8	mm10_Luzp2
	95	mm10_Bc1	mm10_Asic2	mm10_Uncx	mm10_Gabra1
	96	mm10_Atp1a2	hg38_RPS5	mm10_Ypel4	mm10_Sorl1
	97	mm10_Lamp1	hg38_RPL30	mm10_Sh3gl2	mm10_Erp29
	98	mm10_Il33	mm10_Pja1	mm10_Jph3	mm10_Slc4a4
	99	mm10_mt-Nd2	mm10_Igfbp4	mm10_Klc1	mm10_Dgkz
