# Supplementary material for: Spatial transcriptomic analysis of Sonic hedgehog medulloblastoma identifies that the loss of heterogeneity and promotion of differentiation underlies the response to CDK4/6 inhibition
Source: Genome Med. 2023 May 1;15:29. doi: 10.1186/s13073-023-01185-4 (PMC10150495; doi:10.1186/s13073-023-01185-4)
Supplement: Supplementary file 3 — Additional file 3: Supplementary Table S2. Species cutoffs to stratify spots as human, mouse or mix in each sample. This xls file contains the cutoffs used to generate a species score for the classification of individual spots as human, mouse or mixfor each sample. [file 13073_2023_1185_MOESM3_ESM.xlsx]

## Sheet: Supplementary Table S2
		hc1,i	mc1,i	mc2,i	hc2,i
	Palbociclib A	250	400	250	250
	Palbociclib B	250	400	400	400
	Control C	250	300	325	250
	Control D	250	250	560	250
