# Supplementary material for: Spatial transcriptomic analysis of Sonic hedgehog medulloblastoma identifies that the loss of heterogeneity and promotion of differentiation underlies the response to CDK4/6 inhibition
Source: Genome Med. 2023 May 1;15:29. doi: 10.1186/s13073-023-01185-4 (PMC10150495; doi:10.1186/s13073-023-01185-4)
Supplement: Supplementary file 7 — Additional file 7: Supplementary Table S6. Gene Set Enrichment Analysis of the human differentially expressed genes in Palbociclib treated tumours compared to untreated control tumours. This xls file represents the Gene Set Enrichment Analysis of human differentially expressed genes in Palbociclib treated tumours compared to untreated control tumours using the Molecular Signature DatabaseHallmark and Biological Process Gene Ontology gene sets. [file 13073_2023_1185_MOESM7_ESM.xlsx]

## Sheet: Supplementary Table S6
	Description	setSize	enrichmentScore	NES	pvalue	p.adjust	qvalues	rank	leading_edge	core_enrichment	count	Percentage	% Detected	Perc. Detected
	GOBP_NEUROGENESIS	187	0.285587	2.28421	0.000162999	0.00135865	0.000718532	469	tags=60%, list=39%, signal=43%	DCT/DRAXIN/UNC5B/CNTN1/DNER/DPYSL3/SYT4/EPHB3/EPHB2/NEURL1/CNTN2/RUFY3/CLU/BIN1/UNC5A/IQSEC1/LRP8/SPOCK1/TNC/CTHRC1/S100A6/NEUROD4/BRINP1/S100B/GSN/STMN2/MMP24/KALRN/RNF112/PLXNA3/ADCYAP1/KIF5A/SEMA4G/RELN/CNTNAP2/SOCS2/NFASC/HS6ST1/DCLK1/DISC1/MAPK8IP2/NAV2/CSPG4/SYN1/BLK/APP/KREMEN1/NDRG1/STMN4/CSPG5/MAP1B/NTM/SCN1B/GPC2/ADARB1/CNTNAP1/FAIM2/SYT1/NDRG4/ATP1B2/NTN1/GAP43/CXCR4/SEMA3C/GPRIN1/BRSK…	112	59.9	59.9	59.9
	GOBP_NEURON_DIFFERENTIATION	157	0.314492	2.43799	0.000164096	0.00135865	0.000718532	469	tags=62%, list=39%, signal=43%	DRAXIN/UNC5B/CNTN1/DPYSL3/SYT4/EPHB3/EPHB2/NEURL1/CNTN2/RUFY3/BIN1/UNC5A/IQSEC1/LRP8/SPOCK1/TNC/CTHRC1/S100A6/NEUROD4/BRINP1/S100B/STMN2/KALRN/RNF112/PLXNA3/ADCYAP1/KIF5A/SEMA4G/RELN/CNTNAP2/SOCS2/NFASC/HS6ST1/DCLK1/DISC1/MAPK8IP2/SYN1/BLK/APP/KREMEN1/STMN4/MAP1B/NTM/SCN1B/GPC2/ADARB1/CNTNAP1/FAIM2/SYT1/NDRG4/ATP1B2/NTN1/GAP43/CXCR4/SEMA3C/GPRIN1/BRSK1/TENM4/SEMA4F/ROBO2/NRP1/DNM2/ETV5/CHL1/EDNRB…	97	61.8	61.8	61.8
	GOBP_REGULATION_OF_TRANSPORT	158	0.361988	2.80912	0.000164204	0.00135865	0.000718532	443	tags=62%, list=37%, signal=45%	C1QTNF3/ASIC1/G6PC2/ATP1A1/CNTN1/CHGA/SCN3B/AGT/SYT4/KCNMB1/EPHB2/TGFB3/ADCY8/SLC17A7/ANK2/RUFY3/CLU/BIN1/CPLX1/DPP6/SLC43A2/KALRN/SMPD3/ADCYAP1/RELN/TRIB3/BEST3/MYLK/ATP6AP1/GLRX/HCAR2/SYT11/IFI27/MAPK8IP2/WNK2/RAB31/SYN1/BLK/PRKCB/APP/CSPG5/MAP1B/SCN1B/NR4A3/CALY/PRNP/CD151/JUP/CADPS/SYT1/ACSL1/KCNMA1/KCNIP3/NDRG4/ATP1B2/CXCR4/ARL6IP5/FABP3/PKIA/SLC25A4/NRP1/KCNJ6/DNM2/GRIA2/KCNK12/ATP13A2/RHOQ…	98	62	62	62
	GOBP_NEURON_DEVELOPMENT	138	0.317352	2.39085	0.000164908	0.00135865	0.000718532	469	tags=62%, list=39%, signal=43%	DRAXIN/UNC5B/CNTN1/DPYSL3/SYT4/EPHB3/EPHB2/NEURL1/CNTN2/RUFY3/UNC5A/IQSEC1/LRP8/SPOCK1/TNC/CTHRC1/S100A6/NEUROD4/S100B/STMN2/KALRN/PLXNA3/ADCYAP1/KIF5A/SEMA4G/RELN/CNTNAP2/NFASC/HS6ST1/DCLK1/DISC1/MAPK8IP2/SYN1/BLK/APP/KREMEN1/STMN4/MAP1B/NTM/SCN1B/GPC2/ADARB1/CNTNAP1/SYT1/NDRG4/ATP1B2/NTN1/GAP43/CXCR4/SEMA3C/GPRIN1/BRSK1/TENM4/SEMA4F/ROBO2/NRP1/DNM2/CHL1/EDNRB/CDK5R1/RAPGEF1/LAMA5/PPP2R5B/FRY/UN…	86	62.3	62.3	62.3
	GOBP_CELL_CELL_SIGNALING	140	0.362098	2.73413	0.000165289	0.00135865	0.000718532	311	tags=47%, list=26%, signal=40%	C1QTNF3/ASIC1/DRAXIN/CCND1/G6PC2/CHGA/SCN3B/AGT/SYT4/KCNMB1/EPHB2/APC2/NEURL1/ADCY8/SLC17A7/ANK2/LRP8/CPLX1/TNC/CTHRC1/NPTXR/IQSEC2/KALRN/SMPD3/ADCYAP1/KIF5A/CLSTN1/RELN/GABRG2/HCAR2/SV2B/SYT11/PCDHB16/DISC1/MAPK8IP2/WNK2/SYN1/BLK/PRKCB/CLSTN2/APP/NDRG2/KREMEN1/DACT1/CSPG5/APCDD1/MAP1B/CBLN2/SCN1B/CELF4/ADARB1/JUP/CADPS/SYT1/GNG2/BRSK1/CHRNA1/SEMA4F/SLC25A4/NRP1/GRIA2/DDIT3/CDK5R1/RAPGEF1/RIMS3/R…	66	47.1	47.1	47.1
	GOBP_SECRETION	123	0.356983	2.62445	0.000165893	0.00135865	0.000718532	244	tags=41%, list=20%, signal=36%	AQP5/C1QTNF3/ASIC1/CCND1/G6PC2/CD44/CHGA/AGT/SYT4/HLA-C/NEURL1/TGFB3/ADCY8/SLC17A7/HLA-B/PSAP/CLU/CPLX1/CTSB/PTGDS/GSN/STEAP3/QPCT/SCG3/KALRN/SMPD3/ADCYAP1/SOCS2/ATP6AP1/NFASC/HCAR2/ATP6V0A1/SYT11/ISLR/RAB31/SYN1/BLK/COPA/PRKCB/APP/CSPG5/NR4A3/TTR/TMBIM1/PDXK/JUP/CADPS/SYT1/CREB3L1/ASAH1	50	40.7	40.7	40.7
	GOBP_REGULATION_OF_ION_TRANSPORT	119	0.369117	2.6846	0.000167729	0.00135865	0.000718532	443	tags=63%, list=37%, signal=44%	C1QTNF3/G6PC2/ATP1A1/CNTN1/CHGA/SCN3B/AGT/SYT4/KCNMB1/EPHB2/TGFB3/ADCY8/ANK2/RUFY3/BIN1/DPP6/SLC43A2/KALRN/ADCYAP1/RELN/TRIB3/BEST3/MYLK/GLRX/HCAR2/SYT11/IFI27/MAPK8IP2/WNK2/BLK/PRKCB/APP/SCN1B/NR4A3/PRNP/JUP/SYT1/ACSL1/KCNMA1/KCNIP3/ATP1B2/CXCR4/ARL6IP5/FABP3/PKIA/SLC25A4/KCNJ6/DNM2/GRIA2/KCNK12/ATP13A2/RHOQ/RRAD/CDK5R1/PKDCC/SLC6A9/SERPINE2/GEM/TIAM1/PDGFRB/STX1A/FGF14/BRSK2/DLG3/RHOU/ZC3H12A/R…	75	63	63	63
	GOBP_BIOLOGICAL_ADHESION	118	0.307114	2.23037	0.000167813	0.00135865	0.000718532	434	tags=57%, list=36%, signal=40%	CDH5/CD44/CNTN1/EPHB3/CNTN2/SPOCK1/TNC/SPARCL1/HLA-A/GSN/NINJ1/KIFC3/MMP24/PLXNA3/CLSTN1/RELN/CNTNAP2/NFASC/ISLR/PCDHB16/DISC1/CADM3/COL16A1/BLK/THBS2/CLSTN2/APP/IGSF21/CSPG5/NTM/SCN1B/NR4A3/PRNP/CD151/CNTNAP1/JUP/ATP1B2/NTN1/CXCR4/SPON2/TENM4/ROBO2/NRP1/DNM2/CHL1/CDK5R1/RAPGEF1/LAMA5/DUSP26/PODXL2/CDON/SERPINE2/RHOB/TIAM1/MXRA8/DLG3/CORO2B/EPHA3/ACVR1/ZC3H12A/SRCIN1/ATP1B1/CD34/NPTN/ADGRG1/DTX1/…	67	56.8	56.8	56.8
	GOBP_TRANSMEMBRANE_TRANSPORT	108	0.41493	2.95468	0.000168691	0.00135865	0.000718532	458	tags=69%, list=38%, signal=47%	AQP5/TSC22D3/ASIC1/TTYH2/ATP1A1/SCN3B/KCNMB1/EPHB2/SLC17A7/ANK2/CLU/BIN1/DPP6/S100A6/SLC43A2/RELN/TRIB3/BEST3/AQP6/GABRG2/ATP6AP1/GLRX/ATP6V0A1/SV2B/SLC22A17/KCNK1/MAPK8IP2/WNK2/PRKCB/APP/SLC6A11/SLC22A23/SCN1B/NR4A3/PRNP/ACSL1/KCNMA1/KCNIP3/ATP1B2/ARL6IP5/CHRNA1/SLC25A4/KCNJ6/DNM2/GRIA2/SLC7A14/KCNK12/SEC61A1/ATP13A2/RHBG/DDIT3/RHOQ/RRAD/SLC7A5/SFXN5/ATP6V0E1/SLC6A9/WWP1/GEM/CLCN4/FGF14/SLC1A4/D…	75	69.4	69.4	69.4
	GOBP_POSITIVE_REGULATION_OF_MULTICELLULAR_ORGANISMAL_PROCESS	107	0.320482	2.27605	0.000168719	0.00135865	0.000718532	396	tags=56%, list=33%, signal=41%	C1QTNF3/DCT/CDH5/CCND1/MFAP2/ATP1A1/DIO2/CHGA/SCN3B/AGT/EPHB3/EPHB2/NEURL1/TGFB3/RUFY3/CLU/BIN1/LRP8/HLA-A/KALRN/RNF112/PLXNA3/ADCYAP1/CLSTN1/RELN/ATP6AP1/HCAR2/DISC1/PRKCB/CLSTN2/APP/THRA/MAP1B/CBLN2/NR4A3/TMBIM1/PDE9A/JUP/ACSL1/NTN1/SCX/CXCR4/TENM4/ROBO2/NRP1/GLIPR2/ETV5/DDIT3/EDNRB/PKDCC/SLC7A5/CDON/SERPINE2/RHOB/TIAM1/STAT3/CHODL/ACVR1/GRN/ZC3H12A	60	56.1	56.1	56.1
	GOBP_CELLULAR_COMPONENT_MORPHOGENESIS	91	0.339854	2.31815	0.000170097	0.00135865	0.000718532	425	tags=59%, list=35%, signal=41%	DRAXIN/UNC5B/CD44/SYT4/EPHB3/EPHB2/CNTN2/RUFY3/UNC5A/LRP8/S100A6/S100B/KALRN/PLXNA3/KIF5A/SEMA4G/RELN/CNTNAP2/NFASC/DCLK1/DISC1/MAPK8IP2/APP/CSPG5/MAP1B/SCN1B/ADARB1/CNTNAP1/SYT1/NTN1/GAP43/CXCR4/SEMA3C/BRSK1/TENM4/SEMA4F/ROBO2/NRP1/DNM2/CHL1/CDK5R1/LAMA5/UNC5C/MAP2/TIAM1/PDGFRB/BRSK2/SHC3/CHODL/EPHA3/SRCIN1/SEMA6C/KIDINS220/NPTN	54	59.3	59.3	59.3
	GOBP_NEGATIVE_REGULATION_OF_SIGNALING	96	0.320177	2.21082	0.000170765	0.00135865	0.000718532	319	tags=48%, list=27%, signal=38%	C1QTNF3/HTRA1/ASIC1/DRAXIN/UNC5B/CD44/ARHGAP12/CHGA/AGT/SYT4/EPHB2/APC2/NEURL1/TGFB3/ADCY8/CLU/CTHRC1/KALRN/PIK3IP1/CARD19/TRIB3/SOCS2/SYT11/MAPK8IP2/WNK2/PRKCB/NDRG2/KREMEN1/DACT1/HERPUD1/APCDD1/CELF4/TMBIM1/PRNP/FAIM2/CREB3L1/NDRG4/NTN1/DNM2/DDIT3/ITPRIP/RAPGEF1/DUSP5/PPP2R5B/SCG2/DUSP26	46	47.9	47.9	47.9
	GOBP_CELL_JUNCTION_ORGANIZATION	78	0.42701	2.80961	0.000171174	0.00135865	0.000718532	278	tags=54%, list=23%, signal=44%	CDH5/AGT/DNER/LRRTM1/EPHB3/EPHB2/NEURL1/TGFB3/CNTN2/IQSEC1/LRP8/TNC/SPARCL1/KIFC3/KALRN/CLSTN1/RELN/INA/GABRG2/NFASC/FSCN1/PCDHB16/DISC1/CADM3/COL16A1/SYN1/CLSTN2/APP/IGSF21/NDRG1/MAP1B/CBLN2/PRNP/CD151/CNTNAP1/JUP/NTN1/GAP43/CHRNA1/CAMKV/ROBO2/NRP1	42	53.8	53.8	53.8
	GOBP_CELL_PART_MORPHOGENESIS	86	0.352193	2.37046	0.000171233	0.00135865	0.000718532	425	tags=60%, list=35%, signal=42%	DRAXIN/UNC5B/CD44/SYT4/EPHB3/EPHB2/CNTN2/RUFY3/UNC5A/LRP8/S100A6/S100B/KALRN/PLXNA3/KIF5A/SEMA4G/RELN/CNTNAP2/NFASC/DCLK1/DISC1/MAPK8IP2/APP/CSPG5/MAP1B/SCN1B/ADARB1/CNTNAP1/SYT1/NTN1/GAP43/CXCR4/SEMA3C/BRSK1/SEMA4F/ROBO2/NRP1/DNM2/CHL1/CDK5R1/LAMA5/UNC5C/MAP2/TIAM1/BRSK2/SHC3/CHODL/EPHA3/SRCIN1/SEMA6C/KIDINS220/NPTN	52	60.5	60.5	60.5
	GOBP_CATION_TRANSPORT	84	0.438321	2.93212	0.000171321	0.00135865	0.000718532	471	tags=76%, list=39%, signal=50%	ASIC1/ATP1A1/CNTN1/SCN3B/SYT4/KCNMB1/EPHB2/SLC17A7/ANK2/BIN1/DPP6/SLC43A2/STEAP3/ADCYAP1/RELN/MYLK/ATP6AP1/GLRX/ATP6V0A1/SYT11/SLC22A17/KCNK1/MAPK8IP2/WNK2/PRKCB/APP/SLC6A11/SCN1B/PRNP/SYT1/KCNMA1/KCNIP3/ATP1B2/CXCR4/CHRNA1/KCNJ6/DNM2/GRIA2/KCNK12/SEC61A1/ATP13A2/RHBG/DDIT3/RRAD/SLC7A5/ATP6V0E1/SLC6A9/SERPINE2/GEM/CLCN4/PDGFRB/FGF14/SLC1A4/DLG3/ATP1B1/AHNAK/ATP6V0B/PINK1/CD63/CAPN1/CNR1/STOM/SARA…	64	76.2	76.2	76.2
	GOBP_CATION_TRANSMEMBRANE_TRANSPORT	62	0.455265	2.81933	0.000172236	0.00135865	0.000718532	440	tags=76%, list=37%, signal=51%	ASIC1/ATP1A1/SCN3B/KCNMB1/EPHB2/SLC17A7/ANK2/BIN1/DPP6/SLC43A2/RELN/ATP6AP1/GLRX/ATP6V0A1/KCNK1/MAPK8IP2/WNK2/APP/SLC6A11/SCN1B/PRNP/KCNMA1/KCNIP3/ATP1B2/KCNJ6/DNM2/GRIA2/KCNK12/SEC61A1/ATP13A2/RHBG/DDIT3/RRAD/SLC7A5/ATP6V0E1/SLC6A9/GEM/CLCN4/FGF14/SLC1A4/DLG3/ATP1B1/AHNAK/ATP6V0B/PINK1/CD63/CAPN1	47	75.8	75.8	75.8
	GOBP_INORGANIC_ION_TRANSMEMBRANE_TRANSPORT	54	0.431787	2.55742	0.000175778	0.00135865	0.000718532	434	tags=72%, list=36%, signal=48%	ASIC1/TTYH2/ATP1A1/SCN3B/KCNMB1/SLC17A7/ANK2/BIN1/DPP6/BEST3/GABRG2/ATP6AP1/GLRX/ATP6V0A1/KCNK1/WNK2/SLC6A11/SCN1B/PRNP/KCNMA1/KCNIP3/ATP1B2/KCNJ6/DNM2/KCNK12/SEC61A1/RHBG/DDIT3/RRAD/ATP6V0E1/SLC6A9/GEM/CLCN4/FGF14/SLC1A4/ATP1B1/AHNAK/ATP6V0B/CD63	39	72.2	72.2	72.2
	GOBP_REGULATION_OF_SECRETION	51	0.402328	2.34774	0.000175963	0.00135865	0.000718532	529	tags=76%, list=44%, signal=45%	C1QTNF3/ASIC1/G6PC2/CHGA/AGT/SYT4/TGFB3/ADCY8/CPLX1/KALRN/SMPD3/ADCYAP1/ATP6AP1/HCAR2/SYT11/SYN1/BLK/PRKCB/CSPG5/CADPS/SYT1/SLC25A4/ATP13A2/EDNRB/RIMS3/PCLO/TIAM1/STX1A/BRSK2/RAB26/PINK1/CNR1/XBP1/SYP/CAPN10/NEUROD1/C2CD2L/SYT7/SNAP25	39	76.5	76.5	76.5
	GOBP_REGULATION_OF_TRANSMEMBRANE_TRANSPORT	50	0.459901	2.66722	0.000176678	0.00135865	0.000718532	471	tags=78%, list=39%, signal=49%	SCN3B/KCNMB1/EPHB2/ANK2/BIN1/DPP6/SLC43A2/RELN/TRIB3/GLRX/MAPK8IP2/WNK2/PRKCB/APP/SCN1B/NR4A3/PRNP/ACSL1/KCNMA1/KCNIP3/ATP1B2/ARL6IP5/KCNJ6/DNM2/GRIA2/KCNK12/RHOQ/RRAD/SLC6A9/GEM/FGF14/DLG3/ATP1B1/AHNAK/PINK1/CD63/CAPN1/STOM/KCNN2	39	78	78	78
	GOBP_SYNAPSE_ORGANIZATION	49	0.486386	2.80453	0.000176678	0.00135865	0.000718532	275	tags=61%, list=23%, signal=49%	DNER/LRRTM1/EPHB3/EPHB2/NEURL1/CNTN2/LRP8/TNC/SPARCL1/KALRN/CLSTN1/RELN/INA/GABRG2/NFASC/PCDHB16/DISC1/SYN1/CLSTN2/APP/IGSF21/NDRG1/MAP1B/CBLN2/PRNP/NTN1/GAP43/CHRNA1/CAMKV/ROBO2	30	61.2	61.2	61.2
	GOBP_REGULATION_OF_ANATOMICAL_STRUCTURE_SIZE	31	0.48202	2.40625	0.000177809	0.00135865	0.000718532	306	tags=61%, list=26%, signal=47%	ELN/DRAXIN/AGT/RUFY3/BIN1/GSN/PLXNA3/SEMA4G/DISC1/MAP1B/KCNMA1/NTN1/SEMA3C/SEMA4F/NRP1/DNM2/ATP13A2/EDNRB/CDK5R1	19	61.3	61.3	61.3
	GOBP_EXTERNAL_ENCAPSULATING_STRUCTURE_ORGANIZATION	39	0.486237	2.6147	0.000178031	0.00135865	0.000718532	250	tags=51%, list=21%, signal=42%	HTRA1/ELN/MFAP2/CD44/AGT/ADAMTS4/MFAP5/LOXL1/TNC/MMP24/SMPD3/ANGPTL7/FSCN1/COL16A1/APP/LOXL4/TTR/MMP2/CREB3L1/SCX	20	51.3	51.3	51.3
	GOBP_REGULATION_OF_VESICLE_MEDIATED_TRANSPORT	45	0.397656	2.23652	0.000178094	0.00135865	0.000718532	443	tags=69%, list=37%, signal=45%	SYT4/SLC17A7/CLU/BIN1/CPLX1/SMPD3/ATP6AP1/SYT11/RAB31/SYN1/BLK/PRKCB/CSPG5/CALY/CD151/CADPS/SYT1/NDRG4/NRP1/DNM2/ATP13A2/CDK5R1/RAPGEF1/RIMS3/PKDCC/PCLO/STX1A/EPHA3/RAB26/CD63/CNR1	31	68.9	68.9	68.9
	GOBP_SIGNAL_RELEASE	45	0.427174	2.40254	0.000178094	0.00135865	0.000718532	529	tags=80%, list=44%, signal=46%	C1QTNF3/ASIC1/G6PC2/CHGA/AGT/SYT4/ADCY8/CPLX1/KALRN/SMPD3/ADCYAP1/HCAR2/SYT11/SYN1/BLK/PRKCB/CSPG5/CADPS/SYT1/BRSK1/SLC25A4/RIMS3/RPH3A/PCLO/TIAM1/STX1A/BRSK2/PINK1/CNR1/UNC13A/SYP/CAPN10/NEUROD1/C2CD2L/SYT7/SNAP25	36	80	80	80
	GOBP_POSITIVE_REGULATION_OF_NEUROGENESIS	30	0.480968	2.3745	0.000178285	0.00135865	0.000718532	385	tags=70%, list=32%, signal=49%	DCT/EPHB2/NEURL1/RUFY3/BIN1/LRP8/KALRN/RNF112/PLXNA3/RELN/DISC1/MAP1B/NTN1/CXCR4/TENM4/ROBO2/NRP1/ETV5/SERPINE2/TIAM1/CHODL	21	70	70	70
	GOBP_REGULATION_OF_CATION_TRANSMEMBRANE_TRANSPORT	37	0.475831	2.51261	0.000178285	0.00135865	0.000718532	471	tags=81%, list=39%, signal=51%	SCN3B/KCNMB1/EPHB2/ANK2/BIN1/DPP6/SLC43A2/RELN/GLRX/MAPK8IP2/WNK2/APP/SCN1B/PRNP/KCNIP3/ATP1B2/DNM2/GRIA2/RRAD/SLC6A9/GEM/FGF14/DLG3/ATP1B1/AHNAK/PINK1/CD63/CAPN1/STOM/KCNN2	30	81.1	81.1	81.1
	GOBP_DEVELOPMENTAL_CELL_GROWTH	27	0.47936	2.28853	0.000178795	0.00135865	0.000718532	356	tags=70%, list=30%, signal=51%	DRAXIN/SYT4/RUFY3/PLXNA3/SEMA4G/DCLK1/DISC1/APP/MAP1B/SYT1/NTN1/CXCR4/SEMA3C/SEMA4F/NRP1/DNM2/CDK5R1/MAP2/TIAM1	19	70.4	70.4	70.4
	GOBP_POSITIVE_REGULATION_OF_CELL_PROJECTION_ORGANIZATION	47	0.406792	2.31188	0.000178955	0.00135865	0.000718532	443	tags=68%, list=37%, signal=45%	CNTN1/DPYSL3/NEURL1/TGFB3/RUFY3/LRP8/STMN2/KALRN/PLXNA3/ADCYAP1/RELN/FSCN1/DISC1/MAP1B/SCN1B/GPC2/NDRG4/ATP1B2/NTN1/ROBO2/NRP1/DNM2/RHOQ/RAPGEF1/PPP2R5B/TIAM1/CHODL/EPHA3/GRN/KIDINS220/NPTN/CNR1	32	68.1	68.1	68.1
	GOBP_POSITIVE_REGULATION_OF_CELL_DEVELOPMENT	35	0.503346	2.60799	0.000179083	0.00135865	0.000718532	294	tags=63%, list=24%, signal=49%	DCT/CDH5/EPHB2/NEURL1/RUFY3/BIN1/LRP8/KALRN/RNF112/PLXNA3/RELN/ATP6AP1/DISC1/CSPG5/MAP1B/NTN1/CXCR4/TENM4/ROBO2/NRP1/DNM2/ETV5	22	62.9	62.9	62.9
	GOBP_POSITIVE_REGULATION_OF_NERVOUS_SYSTEM_DEVELOPMENT	35	0.503432	2.60844	0.000179083	0.00135865	0.000718532	294	tags=63%, list=24%, signal=49%	DCT/EPHB3/EPHB2/NEURL1/RUFY3/BIN1/LRP8/KALRN/RNF112/PLXNA3/CLSTN1/RELN/DISC1/CLSTN2/MAP1B/CBLN2/NTN1/CXCR4/TENM4/ROBO2/NRP1/ETV5	22	62.9	62.9	62.9
	GOBP_ANION_TRANSMEMBRANE_TRANSPORT	34	0.453193	2.32607	0.000179147	0.00135865	0.000718532	500	tags=79%, list=42%, signal=48%	TTYH2/SLC17A7/CLU/SLC43A2/TRIB3/BEST3/GABRG2/PRKCB/NR4A3/PRNP/ACSL1/ARL6IP5/SLC25A4/SLC7A14/SEC61A1/ATP13A2/RHOQ/SLC7A5/SLC6A9/CLCN4/SLC1A4/THRSP/SLC2A6/TRAM2/SESN2/SLC45A1/CAPN10	27	79.4	79.4	79.4
	GOBP_NEUROTRANSMITTER_TRANSPORT	26	0.495097	2.33067	0.000179791	0.00135865	0.000718532	361	tags=69%, list=30%, signal=49%	ASIC1/SYT4/SLC17A7/CPLX1/SV2B/SYT11/SYN1/PRKCB/SLC6A11/CSPG5/CADPS/SYT1/BRSK1/RIMS3/RPH3A/SLC6A9/PCLO/STX1A	18	69.2	69.2	69.2
	GOBP_REGULATION_OF_CELLULAR_COMPONENT_SIZE	28	0.476318	2.29699	0.000179791	0.00135865	0.000718532	306	tags=61%, list=26%, signal=46%	ELN/DRAXIN/RUFY3/BIN1/GSN/PLXNA3/SEMA4G/DISC1/MAP1B/KCNMA1/NTN1/SEMA3C/SEMA4F/NRP1/DNM2/ATP13A2/CDK5R1	17	60.7	60.7	60.7
	GOBP_REGULATION_OF_SYNAPSE_STRUCTURE_OR_ACTIVITY	28	0.499824	2.41035	0.000179791	0.00135865	0.000718532	397	tags=79%, list=33%, signal=54%	LRRTM1/EPHB3/EPHB2/NEURL1/SLC17A7/LRP8/KALRN/CLSTN1/RELN/DISC1/CLSTN2/APP/CBLN2/PRNP/NTN1/CAMKV/ROBO2/DNM2/CDK5R1/TIAM1/NEUROD2/SRCIN1	22	78.6	78.6	78.6
	HALLMARK_MYOGENESIS	25	0.573673	2.65739	0.000181127	0.00135865	0.000718532	295	tags=72%, list=25%, signal=55%	EPHB3/MYH7/CLU/BIN1/GSN/KIFC3/PDE4DIP/MYLK/ATP6AP1/NAV2/APP/PRNP/ACSL1/SPEG/CHRNA1/FABP3/PKIA/PTP4A3	18	72	72	72
	GOBP_POSITIVE_REGULATION_OF_NEURON_PROJECTION_DEVELOPMENT	23	0.532884	2.39056	0.000181587	0.00135865	0.000718532	443	tags=87%, list=37%, signal=56%	CNTN1/DPYSL3/LRP8/STMN2/KALRN/ADCYAP1/RELN/DISC1/SCN1B/GPC2/NDRG4/ATP1B2/RAPGEF1/PPP2R5B/TIAM1/EPHA3/GRN/KIDINS220/NPTN/CNR1	20	87	87	87
	GOBP_SYNAPSE_ASSEMBLY	22	0.526746	2.32991	0.000181686	0.00135865	0.000718532	275	tags=64%, list=23%, signal=50%	DNER/LRRTM1/EPHB3/EPHB2/CLSTN1/GABRG2/PCDHB16/CLSTN2/APP/MAP1B/CBLN2/NTN1/GAP43/ROBO2	14	63.6	63.6	63.6
	GOBP_POTASSIUM_ION_TRANSPORT	21	0.522739	2.2668	0.000181884	0.00135865	0.000718532	288	tags=67%, list=24%, signal=52%	ATP1A1/KCNMB1/ANK2/BIN1/DPP6/ADCYAP1/KCNK1/WNK2/KCNMA1/KCNIP3/ATP1B2/KCNJ6/DNM2/KCNK12	14	66.7	66.7	66.7
	GOBP_METAPHASE_PLATE_CONGRESSION	20	-0.690626	-3.08291	0.000220702	0.00135865	0.000718532	189	tags=75%, list=16%, signal=64%	CENPE/KIF22/PSRC1/NDC80/SPAG5/CENPF/FAM83D/CDCA5/KIFC1/CDT1/KIF2C/CDCA8/NUF2/AURKB/CCNB1	15	75	75	75
	GOBP_NUCLEIC_ACID_PHOSPHODIESTER_BOND_HYDROLYSIS	20	-0.563027	-2.51332	0.000220702	0.00135865	0.000718532	387	tags=85%, list=32%, signal=59%	RPP25/RFC5/RFC2/RNASEH2A/POLD3/TDP1/EXOSC8/RFC3/EXO1/RFC4/RPA3/POLD2/AEN/FEN1/NYNRIN/HMGB1/HMGB2	17	85	85	85
	GOBP_REGULATION_OF_CYCLIN_DEPENDENT_PROTEIN_KINASE_ACTIVITY	20	-0.593885	-2.65106	0.000220702	0.00135865	0.000718532	184	tags=65%, list=15%, signal=56%	CCNA1/CDC25C/CCNF/PSRC1/CCNE2/CKS2/CCNA2/CKS1B/CDKN2C/PLK1/CDKN3/CCNB1/CCNB2	13	65	65	65
	GOBP_REGULATION_OF_MITOTIC_SISTER_CHROMATID_SEGREGATION	20	-0.727501	-3.24751	0.000220702	0.00135865	0.000718532	180	tags=75%, list=15%, signal=65%	RAD21/BUB1/FBXO5/NDC80/BUB1B/CENPF/TTK/CDT1/CDC20/PLK1/MAD2L1/AURKB/CCNB1/ZWINT/PTTG1	15	75	75	75
	GOBP_CHROMOSOME_LOCALIZATION	21	-0.700723	-3.18134	0.000222025	0.00135865	0.000718532	189	tags=76%, list=16%, signal=65%	CENPE/KIF22/PSRC1/NDC80/SPAG5/CENPF/FAM83D/CDCA5/KIFC1/CDT1/KIF2C/CDCA8/DLGAP5/NUF2/AURKB/CCNB1	16	76.2	76.2	76.2
	GOBP_NEGATIVE_REGULATION_OF_NUCLEAR_DIVISION	21	-0.665513	-3.02149	0.000222025	0.00135865	0.000718532	180	tags=67%, list=15%, signal=58%	RAD21/BUB1/FBXO5/NDC80/BUB1B/CENPF/TTK/CDT1/CDC20/PLK1/MAD2L1/AURKB/CCNB1/ZWINT	14	66.7	66.7	66.7
	GOBP_NUCLEOSOME_ORGANIZATION	21	-0.653911	-2.96881	0.000222025	0.00135865	0.000718532	301	tags=81%, list=25%, signal=62%	CHAF1B/MIS18BP1/CHAF1A/KNL1/CENPK/OIP5/ASF1B/CENPH/HMGA1/HJURP/CENPN/CENPA/ANP32E/CENPU/CENPM/CENPW/HMGB2	17	81	81	81
	GOBP_RECOMBINATIONAL_REPAIR	21	-0.563185	-2.55691	0.000222025	0.00135865	0.000718532	489	tags=95%, list=41%, signal=57%	POLQ/CHEK1/MMS22L/BLM/PARPBP/MCM2/MCM7/MCM4/BRCA2/RHNO1/RAD54L/MCM6/NUCKS1/RMI2/RPA3/RAD21/FEN1/RAD51AP1/CDC7/GINS2	20	95.2	95.2	95.2
	GOBP_CHROMATIN_REMODELING	22	-0.546481	-2.52556	0.000222321	0.00135865	0.000718532	501	tags=95%, list=42%, signal=57%	RUVBL2/ACTL6A/SUV39H2/HELLS/TRIM28/NASP/SMARCD2/MIS18BP1/BAZ1A/KNL1/CENPK/OIP5/CENPH/HMGA1/HJURP/CENPN/CENPA/ANP32E/CENPU/CENPM/CENPW	21	95.5	95.5	95.5
	GOBP_CYTOKINESIS	22	-0.624623	-2.88669	0.000222321	0.00135865	0.000718532	331	tags=82%, list=28%, signal=60%	KIF20B/CDC6/BRCA2/KIF14/PLK4/RACGAP1/PLK2/AURKA/KIF23/KIF4A/ESPL1/KIF20A/CENPA/ECT2/PRC1/PLK1/AURKB/NUSAP1	18	81.8	81.8	81.8
	GOBP_MICROTUBULE_ORGANIZING_CENTER_ORGANIZATION	22	-0.54007	-2.49593	0.000222321	0.00135865	0.000718532	383	tags=82%, list=32%, signal=57%	CDK5RAP2/SGO1/STIL/BRCA2/SDCCAG8/HAUS8/SAC3D1/PLK4/PLK2/HAUS4/NEK2/AURKA/CCNF/NDC80/PCLAF/KIF11/PLK1/CDK1	18	81.8	81.8	81.8
	GOBP_CELL_CYCLE_DNA_REPLICATION	23	-0.683942	-3.2091	0.000222469	0.00135865	0.000718532	396	tags=100%, list=33%, signal=68%	POLA2/MCM7/RFC5/MCM4/RFC2/DBF4/BRCA2/CHEK2/POLD3/RFC3/MCM6/LIG1/RFC4/RPA3/POLD2/GINS3/PRIM1/FBXO5/FEN1/CDC7/GMNN/CDT1	22	95.7	95.7	95.7
	GOBP_REGULATION_OF_CELL_DIVISION	23	-0.579518	-2.71913	0.000222469	0.00135865	0.000718532	342	tags=83%, list=28%, signal=60%	YBX1/KIF20B/CDC6/BRCA2/KIF14/ORC6/PLK4/RACGAP1/PTCH1/PLK2/AURKA/KIF18B/KIF23/PGF/KIF20A/ECT2/PRC1/PLK1/AURKB	19	82.6	82.6	82.6
	GOBP_METAPHASE_ANAPHASE_TRANSITION_OF_CELL_CYCLE	25	-0.728529	-3.53152	0.000223164	0.00135865	0.000718532	189	tags=76%, list=16%, signal=65%	CENPE/RAD21/BUB1/FBXO5/NDC80/BUB1B/ESPL1/CENPF/TTK/TACC3/CDT1/DLGAP5/CDC20/PLK1/MAD2L1/AURKB/CCNB1/ZWINT/UBE2C	19	76	76	76
	GOBP_NEGATIVE_REGULATION_OF_CHROMOSOME_ORGANIZATION	24	-0.699659	-3.33366	0.000223714	0.00135865	0.000718532	180	tags=71%, list=15%, signal=61%	RAD21/BUB1/FBXO5/NDC80/BUB1B/ESPL1/CENPF/TTK/CDT1/CDC20/PLK1/MAD2L1/AURKB/CCNB1/TOP2A/ZWINT/PTTG1	17	70.8	70.8	70.8
	GOBP_SPINDLE_ASSEMBLY	24	-0.662156	-3.15497	0.000223714	0.00135865	0.000718532	297	tags=83%, list=25%, signal=64%	CHEK2/HAUS8/SAC3D1/RACGAP1/FBXO5/HAUS4/NEK2/AURKA/KIF23/KIF4A/SPAG5/KIFC1/KIF11/TPX2/MYBL2/CDC20/PRC1/PLK1/AURKB/CCNB2	20	83.3	83.3	83.3
	GOBP_CHROMATIN_ASSEMBLY_OR_DISASSEMBLY	26	-0.571729	-2.81329	0.000225225	0.00135865	0.000718532	485	tags=96%, list=40%, signal=59%	SUV39H2/HELLS/TRIM28/NASP/SMARCD2/MCM2/NAP1L1/CHAF1B/MIS18BP1/CHAF1A/HIRIP3/KNL1/CENPK/OIP5/ASF1B/CENPH/HMGA1/HJURP/HMGB1/CENPN/CENPA/CENPU/CENPM/CENPW/HMGB2	25	96.2	96.2	96.2
	GOBP_REGULATION_OF_CHROMOSOME_SEPARATION	26	-0.736962	-3.62636	0.000225225	0.00135865	0.000718532	189	tags=77%, list=16%, signal=66%	CENPE/RAD21/BUB1/FBXO5/NDC80/BUB1B/ESPL1/CENPF/TTK/TACC3/CDT1/DLGAP5/CDC20/PLK1/MAD2L1/AURKB/CCNB1/ZWINT/PTTG1/UBE2C	20	76.9	76.9	76.9
	GOBP_REGULATION_OF_CHROMOSOME_SEGREGATION	29	-0.728457	-3.72842	0.000225836	0.00135865	0.000718532	189	tags=76%, list=16%, signal=65%	CENPE/RAD21/BUB1/FBXO5/NDC80/BUB1B/ESPL1/CENPF/TTK/TACC3/CDT1/KIF2C/DLGAP5/CDC20/PLK1/MKI67/MAD2L1/AURKB/CCNB1/ZWINT/PTTG1/UBE2C	22	75.9	75.9	75.9
	GOBP_MEIOTIC_CELL_CYCLE_PROCESS	36	-0.646166	-3.54941	0.00022604	0.00135865	0.000718532	275	tags=78%, list=23%, signal=62%	RAD54L/FBXO43/KIF18A/CDC25A/NCAPD2/SGO2/CCNA1/RAD21/BUB1/FBXO5/CDC25C/AURKA/FANCD2/MND1/RAD51AP1/BUB1B/ESPL1/CCNE2/CKS2/TTK/SYCE1L/NUF2/CDC20/PLK1/TOP2A/PTTG1/CCNB2/SMC4	28	77.8	77.8	77.8
	GOBP_MITOTIC_CELL_CYCLE_CHECKPOINT	36	-0.507283	-2.78652	0.00022604	0.00135865	0.000718532	383	tags=78%, list=32%, signal=55%	CDK5RAP2/KNTC1/SPDL1/CDC6/ORC1/CHEK2/TICRR/NOP53/E2F1/WEE1/BUB1/PLK2/CDC25C/AURKA/FANCD2/NDC80/BUB1B/CENPF/GTSE1/TTK/CDT1/CDC20/PLK1/MAD2L1/AURKB/CDK1/CCNB1/ZWINT	28	77.8	77.8	77.8
	GOBP_PROTEIN_DNA_COMPLEX_SUBUNIT_ORGANIZATION	34	-0.610042	-3.29205	0.000226244	0.00135865	0.000718532	396	tags=88%, list=33%, signal=61%	MCM2/MCM7/PSMC3/NAP1L1/MCM4/CHAF1B/MIS18BP1/CHAF1A/MCM6/RPA3/KNL1/CENPE/CENPK/OIP5/ASF1B/CENPF/CENPH/GMNN/HMGA1/HJURP/CDT1/HMGB1/CENPN/CENPA/DLGAP5/ANP32E/CENPU/CENPM/CENPW/HMGB2	30	88.2	88.2	88.2
	HALLMARK_MITOTIC_SPINDLE	47	-0.590954	-3.55728	0.000226552	0.00135865	0.000718532	199	tags=62%, list=17%, signal=54%	RACGAP1/CENPE/BUB1/FBXO5/NEK2/AURKA/KIF22/KIF23/LMNB1/KIF15/NDC80/KIF4A/ESPL1/CENPF/TTK/KIF11/KIF2C/DLGAP5/TPX2/ECT2/PRC1/PLK1/SHROOM2/CDK1/TOP2A/BIRC5/NUSAP1/CCNB2/SMC4	29	61.7	61.7	61.7
	GOBP_CHROMOSOME_SEPARATION	27	-0.744385	-3.71384	0.000226809	0.00135865	0.000718532	189	tags=78%, list=16%, signal=67%	CENPE/RAD21/BUB1/FBXO5/NDC80/BUB1B/ESPL1/CENPF/TTK/TACC3/CDT1/DLGAP5/CDC20/PLK1/MAD2L1/AURKB/CCNB1/TOP2A/ZWINT/PTTG1/UBE2C	21	77.8	77.8	77.8
	GOBP_MEIOSIS_I_CELL_CYCLE_PROCESS	27	-0.605087	-3.01887	0.000226809	0.00135865	0.000718532	186	tags=63%, list=16%, signal=54%	SGO2/CCNA1/RAD21/FBXO5/CDC25C/AURKA/FANCD2/MND1/RAD51AP1/ESPL1/CCNE2/CKS2/SYCE1L/PLK1/TOP2A/PTTG1/CCNB2	17	63	63	63
	GOBP_NEGATIVE_REGULATION_OF_CELL_CYCLE_PHASE_TRANSITION	43	-0.515761	-3.00995	0.000226963	0.00135865	0.000718532	383	tags=79%, list=32%, signal=56%	CDK5RAP2/PSMC3/KNTC1/SPDL1/DTL/CDC6/ORC1/CHEK2/TICRR/NOP53/PSME1/E2F1/WEE1/RAD21/BUB1/FBXO5/PLK2/CDC25C/AURKA/NDC80/BUB1B/CENPF/GTSE1/EZH2/TTK/CDT1/CDKN2C/CDC20/PLK1/MAD2L1/AURKB/CDK1/CCNB1/ZWINT	34	79.1	79.1	79.1
	GOBP_SIGNAL_TRANSDUCTION_BY_P53_CLASS_MEDIATOR	43	-0.425491	-2.48314	0.000226963	0.00135865	0.000718532	335	tags=63%, list=28%, signal=47%	RFC2/BRCA2/CHEK2/RHNO1/E2F2/NOP53/RFC3/EXO1/BARD1/PMAIP1/RFC4/RMI2/RPA3/E2F1/AEN/KMT5A/PLK2/CDC25C/AURKA/GTSE1/FOXM1/BOK/TPX2/AURKB/CDK1/CCNB1/MIF	27	62.8	62.8	62.8
	GOBP_MITOTIC_SPINDLE_ORGANIZATION	32	-0.694364	-3.66598	0.000227118	0.00135865	0.000718532	199	tags=75%, list=17%, signal=64%	RACGAP1/CENPE/PLK2/NEK2/AURKA/KIF23/PSRC1/NDC80/KIF4A/TTK/CENPH/TACC3/KIFC1/KIF11/DLGAP5/NUF2/TPX2/SPC25/MYBL2/CDC20/PRC1/PLK1/AURKB/CCNB1	24	75	75	75
	GOBP_REGULATION_OF_MITOTIC_NUCLEAR_DIVISION	32	-0.646565	-3.41362	0.000227118	0.00135865	0.000718532	180	tags=66%, list=15%, signal=57%	RAD21/BUB1/FBXO5/CDC25C/NEK2/AURKA/NDC80/BUB1B/ESPL1/CENPF/TTK/CDT1/DLGAP5/CDC20/PLK1/MKI67/MAD2L1/AURKB/CCNB1/ZWINT/NUSAP1	21	65.6	65.6	65.6
	GOBP_REGULATION_OF_CHROMOSOME_ORGANIZATION	41	-0.608792	-3.49889	0.000227221	0.00135865	0.000718532	189	tags=59%, list=16%, signal=51%	CENPE/RAD21/BUB1/FBXO5/NEK2/FEN1/NDC80/BUB1B/ESPL1/CENPF/TTK/TACC3/CDCA5/CDT1/DLGAP5/CDC20/PLK1/MAD2L1/AURKB/CCNB1/TOP2A/ZWINT/PTTG1/UBE2C	24	58.5	58.5	58.5
	GOBP_CELL_CYCLE_G1_S_PHASE_TRANSITION	46	-0.542245	-3.24038	0.000227428	0.00135865	0.000718532	396	tags=85%, list=33%, signal=59%	MCM2/POLA2/MCM7/MCM4/SKP2/CDC6/DBF4/ORC1/CHEK2/KIF14/CDC25A/PSME1/MCM6/ORC6/RPA3/ADAMTS1/E2F1/WEE1/PRIM1/CCNA1/FBXO5/PLK2/CDC25C/AURKA/TYMS/CDC7/CCNE2/GTSE1/EZH2/CCNA2/FAM83D/DHFR/GMNN/CDT1/CDKN2C/RRM2/CDKN3/CDK1/CCNB1	39	84.8	84.8	84.8
	GOBP_DNA_CONFORMATION_CHANGE	46	-0.55575	-3.32108	0.000227428	0.00135865	0.000718532	509	tags=96%, list=42%, signal=57%	HMGB3/RUVBL2/POLQ/HELLS/TRIM28/NASP/BLM/BRIP1/MCM2/MCM7/RFC5/NAP1L1/MCM4/RFC2/CHAF1B/MIS18BP1/RAD54L/RFC3/CHAF1A/MCM6/PHF13/RFC4/KNL1/NCAPD2/CENPK/NCAPG/NCAPH/OIP5/ASF1B/CENPH/CDCA5/HMGA1/HJURP/HMGB1/CENPN/CENPA/CENPU/CENPM/CENPW/CCNB1/TOP2A/NUSAP1/SMC4/HMGB2	44	95.7	95.7	95.7
	GOBP_COVALENT_CHROMATIN_MODIFICATION	30	-0.455741	-2.34718	0.000227635	0.00135865	0.000718532	501	tags=83%, list=42%, signal=50%	RUVBL2/ACTL6A/SUV39H2/HELLS/PRDM5/TRIM28/CHEK1/TTLL12/VEGFA/VRK1/BRCA2/PHF19/NSD2/BAZ1A/EP400/KMT5A/AURKA/FBL/EZH2/CCNA2/MT3/UHRF1/AURKB/CDK1/CCNB1	25	83.3	83.3	83.3
	GOBP_DNA_DEPENDENT_DNA_REPLICATION	37	-0.627682	-3.47751	0.000227635	0.00135865	0.000718532	399	tags=97%, list=33%, signal=67%	MMS22L/BLM/FAM111A/MCM2/POLA2/MCM7/RFC5/MCMBP/MCM4/RFC2/CDC6/DBF4/BRCA2/ORC1/CHEK2/POLD3/TICRR/BAZ1A/RFC3/MCM6/NUCKS1/LIG1/RFC4/ORC6/RPA3/POLD2/GINS3/PRIM1/FBXO5/FEN1/CDC7/CCNE2/GMNN/HMGA1/CDT1/GINS2	36	97.3	97.3	97.3
	GOBP_DNA_RECOMBINATION	37	-0.536459	-2.97211	0.000227635	0.00135865	0.000718532	528	tags=95%, list=44%, signal=55%	TFPT/HMGB3/RUVBL2/ACTL6A/POLQ/MSH6/CHEK1/MMS22L/BLM/TRIP13/BRIP1/PARPBP/MCM2/MCM7/MCM4/BRCA2/RHNO1/NSD2/RAD54L/EXO1/MCM6/NUCKS1/RMI2/RPA3/RAD21/FEN1/FANCD2/MND1/RAD51AP1/CDC7/KPNA2/HMGB1/GINS2/TOP2A/HMGB2	35	94.6	94.6	94.6
	GOBP_REGULATION_OF_CELL_CYCLE_G2_M_PHASE_TRANSITION	37	-0.49021	-2.71588	0.000227635	0.00135865	0.000718532	383	tags=78%, list=32%, signal=55%	CDK5RAP2/PSMC3/DTL/CDC6/SDCCAG8/ORC1/HMMR/KIF14/TICRR/HAUS8/NOP53/CDC25A/PSME1/PLK4/TUBB4B/RAD21/FBXO5/HAUS4/CDC25C/NEK2/AURKA/CDC7/CENPF/GTSE1/TPX2/PLK1/AURKB/CDK1/CCNB1	29	78.4	78.4	78.4
	HALLMARK_MYC_TARGETS_V1	30	-0.600726	-3.09389	0.000227635	0.00135865	0.000718532	471	tags=97%, list=39%, signal=60%	TRIM28/RANBP1/PA2G4/MCM2/MCM7/HNRNPD/NAP1L1/MCM4/TARDBP/MRPL23/PABPC1/HPRT1/SNRPD3/USP1/HNRNPA1/MCM6/RFC4/POLD2/SRSF7/SRSF3/DEK/DUT/LDHA/FBL/TYMS/CCNA2/KPNA2/CDC20/MAD2L1	29	96.7	96.7	96.7
	GOBP_NEGATIVE_REGULATION_OF_ORGANELLE_ORGANIZATION	48	-0.394202	-2.38423	0.00022779	0.00135865	0.000718532	180	tags=42%, list=15%, signal=37%	RAD21/BUB1/FBXO5/CCNF/NDC80/BUB1B/ESPL1/CENPF/TTK/CDT1/BOK/TPX2/CDC20/PLK1/MAD2L1/AURKB/CCNB1/TOP2A/ZWINT/PTTG1	20	41.7	41.7	41.7
	GOBP_POSITIVE_REGULATION_OF_CELL_CYCLE_PROCESS	48	-0.531267	-3.21323	0.00022779	0.00135865	0.000718532	210	tags=60%, list=18%, signal=52%	ADAMTS1/E2F1/PLK4/RACGAP1/RAD21/FBXO5/PLK2/CDC25C/FEN1/AURKA/KIF23/RAD51AP1/NDC80/CDC7/ESPL1/SPAG5/GTSE1/EZH2/FAM83D/CDCA5/CDT1/DLGAP5/ECT2/MAD2L1/AURKB/CDK1/CCNB1/NUSAP1/UBE2C	29	60.4	60.4	60.4
	GOBP_DOUBLE_STRAND_BREAK_REPAIR	33	-0.587646	-3.13175	0.000228258	0.00135865	0.000718532	464	tags=94%, list=39%, signal=59%	CHEK1/MMS22L/BLM/TRIP13/BRIP1/PARPBP/MCM2/MCM7/MCM4/BRCA2/CHEK2/NSD2/RAD54L/TDP1/BARD1/MCM6/NUCKS1/RMI2/RPA3/ESCO2/RAD21/DEK/FEN1/FANCD2/RAD51AP1/CDC7/FOXM1/CDCA5/HMGB1/GINS2/HMGB2	31	93.9	93.9	93.9
	GOBP_REGULATION_OF_NUCLEAR_DIVISION	33	-0.653456	-3.48247	0.000228258	0.00135865	0.000718532	180	tags=67%, list=15%, signal=58%	RAD21/BUB1/FBXO5/CDC25C/NEK2/AURKA/RAD51AP1/NDC80/BUB1B/ESPL1/CENPF/TTK/CDT1/DLGAP5/CDC20/PLK1/MKI67/MAD2L1/AURKB/CCNB1/ZWINT/NUSAP1	22	66.7	66.7	66.7
	GOBP_DNA_PACKAGING	31	-0.697313	-3.63335	0.000228415	0.00135865	0.000718532	238	tags=77%, list=20%, signal=64%	CHAF1A/PHF13/KNL1/NCAPD2/CENPK/NCAPG/NCAPH/OIP5/ASF1B/CENPH/CDCA5/HMGA1/HJURP/HMGB1/CENPN/CENPA/CENPU/CENPM/CENPW/CCNB1/TOP2A/NUSAP1/SMC4/HMGB2	24	77.4	77.4	77.4
	GOBP_MEIOTIC_CELL_CYCLE	42	-0.60152	-3.47378	0.000228571	0.00135865	0.000718532	275	tags=71%, list=23%, signal=57%	RAD54L/FBXO43/KIF18A/CDC25A/EXO1/NCAPD2/SGO2/CCNA1/RAD21/BUB1/FBXO5/CDC25C/NEK2/AURKA/FANCD2/MND1/RAD51AP1/BUB1B/ESPL1/CCNE2/CKS2/TTK/SYCE1L/NUF2/CDC20/PLK1/TOP2A/PTTG1/CCNB2/SMC4	30	71.4	71.4	71.4
	GOBP_SPINDLE_ORGANIZATION	42	-0.665711	-3.84448	0.000228571	0.00135865	0.000718532	199	tags=71%, list=17%, signal=62%	RACGAP1/CENPE/FBXO5/PLK2/HAUS4/NEK2/AURKA/KIF23/PSRC1/NDC80/KIF4A/ESPL1/SPAG5/TTK/CENPH/TACC3/KIFC1/ASPM/KIF11/DLGAP5/NUF2/TPX2/SPC25/MYBL2/CDC20/PRC1/PLK1/AURKB/CCNB1/CCNB2	30	71.4	71.4	71.4
	GOBP_MICROTUBULE_CYTOSKELETON_ORGANIZATION_INVOLVED_IN_MITOSIS	38	-0.693954	-3.87736	0.0002292	0.00135865	0.000718532	199	tags=74%, list=17%, signal=63%	RACGAP1/CENPE/PLK2/NEK2/AURKA/KIF23/PSRC1/NDC80/KIF4A/ESPL1/TTK/CENPH/TACC3/KIFC1/KIF11/CENPA/DLGAP5/NUF2/TPX2/SPC25/MYBL2/CDC20/PRC1/PLK1/MAD2L1/AURKB/CCNB1/NUSAP1	28	73.7	73.7	73.7
	GOBP_NEGATIVE_REGULATION_OF_MITOTIC_CELL_CYCLE	44	-0.495855	-2.90736	0.0002292	0.00135865	0.000718532	383	tags=77%, list=32%, signal=55%	CDK5RAP2/PSMC3/KNTC1/SPDL1/CDC6/ORC1/CHEK2/TICRR/NOP53/PSME1/E2F1/WEE1/RAD21/BUB1/FBXO5/PLK2/CDC25C/AURKA/FANCD2/NDC80/BUB1B/CENPF/GTSE1/EZH2/TTK/CDT1/CDKN2C/CDC20/PLK1/MAD2L1/AURKB/CDK1/CCNB1/ZWINT	34	77.3	77.3	77.3
	GOBP_CELL_CYCLE_CHECKPOINT	40	-0.50646	-2.88206	0.000229674	0.00135865	0.000718532	383	tags=78%, list=32%, signal=55%	CDK5RAP2/KNTC1/SPDL1/DTL/CDC6/ORC1/CHEK2/TICRR/RHNO1/NOP53/WDR76/E2F1/WEE1/BUB1/PLK2/CDC25C/AURKA/FANCD2/NDC80/BUB1B/CENPF/GTSE1/TTK/CDT1/CDC20/PLK1/MAD2L1/AURKB/CDK1/CCNB1/ZWINT	31	77.5	77.5	77.5
	GOBP_GAMETE_GENERATION	40	-0.45699	-2.60055	0.000229674	0.00135865	0.000718532	217	tags=50%, list=18%, signal=42%	GAMT/ADAMTS1/E2F1/RACGAP1/KNL1/SPA17/CCNA1/FBXO5/CDC25C/AURKA/FANCD2/ASF1B/TTK/KIFC1/PLK1/CCNB1/TOP2A/PTTG1/CCNB2/HMGB2	20	50	50	50
	GOBP_CELL_CYCLE_G2_M_PHASE_TRANSITION	50	-0.463457	-2.83799	0.000230309	0.00135865	0.000718532	394	tags=76%, list=33%, signal=53%	MASTL/CDK5RAP2/PSMC3/PKMYT1/DTL/SKP2/CDC6/SDCCAG8/ORC1/HMMR/CHEK2/KIF14/TICRR/HAUS8/NOP53/CDC25A/PSME1/WEE1/PLK4/TUBB4B/RAD21/FBXO5/HAUS4/CDC25C/NEK2/AURKA/CDC7/CENPF/GTSE1/CCNA2/FOXM1/MELK/TPX2/PLK1/AURKB/CDK1/CCNB1/CCNB2	38	76	76	76
	GOBP_ESTABLISHMENT_OF_ORGANELLE_LOCALIZATION	52	-0.405299	-2.5132	0.00023116	0.00135865	0.000718532	158	tags=40%, list=13%, signal=37%	KIF22/PSRC1/NDC80/ESPL1/SPAG5/CENPF/FAM83D/CDCA5/KIFC1/CDT1/CENPA/KIF2C/CDCA8/DLGAP5/NUF2/PLK1/SHROOM2/MAD2L1/AURKB/CCNB1/NUSAP1	21	40.4	40.4	40.4
	GOBP_NEGATIVE_REGULATION_OF_CELL_CYCLE_PROCESS	54	-0.550026	-3.46065	0.000231857	0.00135865	0.000718532	383	tags=81%, list=32%, signal=58%	CDK5RAP2/PSMC3/KNTC1/SPDL1/CBX5/DTL/CDC6/ORC1/CHEK2/TICRR/NOP53/FBXO43/PSME1/HMGN5/E2F1/WEE1/RAD21/BUB1/FBXO5/PLK2/CDC25C/NEK2/AURKA/CCNF/NDC80/CDC7/BUB1B/ESPL1/CENPF/GTSE1/EZH2/TTK/CDT1/CDKN2C/CDC20/PLK1/RRM2/MAD2L1/AURKB/CDK1/CCNB1/ZWINT/PTTG1/MIF	44	81.5	81.5	81.5
	GOBP_MITOTIC_SISTER_CHROMATID_SEGREGATION	55	-0.72554	-4.58771	0.000232612	0.00135865	0.000718532	199	tags=76%, list=17%, signal=67%	RACGAP1/NCAPD2/CENPE/SGO2/RAD21/BUB1/FBXO5/CENPK/NEK2/KIF18B/KIF22/KIF23/DSN1/PSRC1/NDC80/NCAPG/NCAPH/KIF4A/BUB1B/ESPL1/SPAG5/CENPF/TTK/TACC3/CDCA5/KIFC1/CDT1/KIF2C/CDCA8/DLGAP5/NUF2/CDC20/PRC1/PLK1/MAD2L1/AURKB/CCNB1/ZWINT/PTTG1/NUSAP1/SMC4/UBE2C	42	76.4	76.4	76.4
	GOBP_POSITIVE_REGULATION_OF_CELL_CYCLE	55	-0.549901	-3.47711	0.000232612	0.00135865	0.000718532	331	tags=76%, list=28%, signal=58%	KIF20B/CDC6/DBF4/BRCA2/CHEK2/KIF14/RHNO1/CDC25A/HMGN5/ADAMTS1/E2F1/PLK4/RACGAP1/RAD21/FBXO5/PLK2/CDC25C/FEN1/AURKA/KIF23/PSRC1/RAD51AP1/NDC80/CDC7/ESPL1/SPAG5/CKS2/GTSE1/EZH2/FAM83D/CDCA5/CKS1B/CDT1/DLGAP5/ECT2/MAD2L1/AURKB/CDK1/CCNB1/NUSAP1/MIF/UBE2C	42	76.4	76.4	76.4
	GOBP_DNA_REPLICATION	57	-0.623871	-3.98586	0.000234962	0.00135865	0.000718532	473	tags=98%, list=39%, signal=62%	SMC3/NASP/CHEK1/MMS22L/FAM111B/BLM/BRIP1/FAM111A/MCM2/POLA2/MCM7/RFC5/NAP1L1/MCMBP/DTL/MCM4/RFC2/CDC6/DBF4/BRCA2/ORC1/RNASEH2A/CHAF1B/CHEK2/POLD3/TICRR/RHNO1/BAZ1A/RFC3/EXO1/BARD1/CHAF1A/MCM6/NUCKS1/LIG1/RFC4/ORC6/RMI2/RPA3/POLD2/GINS3/PRIM1/ESCO2/FBXO5/FEN1/DUT/CDC7/CCNE2/PCLAF/CCNA2/GMNN/HMGA1/CDT1/GINS2/RRM2/CDK1	56	98.2	98.2	98.2
	GOBP_SISTER_CHROMATID_SEGREGATION	61	-0.709134	-4.62066	0.000236128	0.00135865	0.000718532	199	tags=74%, list=17%, signal=65%	RACGAP1/ESCO2/NCAPD2/CENPE/SGO2/RAD21/BUB1/FBXO5/CENPK/NEK2/FEN1/KIF18B/KIF22/KIF23/DSN1/PSRC1/NDC80/NCAPG/NCAPH/KIF4A/BUB1B/ESPL1/SPAG5/CENPF/TTK/TACC3/CDCA5/KIFC1/CDT1/KIF2C/CDCA8/DLGAP5/NUF2/CDC20/PRC1/PLK1/MAD2L1/AURKB/CCNB1/TOP2A/ZWINT/PTTG1/NUSAP1/SMC4/UBE2C	45	73.8	73.8	73.8
	GOBP_CHROMATIN_ORGANIZATION	67	-0.529194	-3.54748	0.000237304	0.00135865	0.000718532	501	tags=90%, list=42%, signal=55%	RUVBL2/ACTL6A/SUV39H2/PPM1D/HELLS/PRDM5/TRIM28/NASP/CHEK1/SMARCD2/TTLL12/MCM2/VEGFA/CBX2/VRK1/NAP1L1/HMGN1/BRCA2/PHF19/CHAF1B/IKZF1/MIS18BP1/NSD2/BAZ1A/CHAF1A/HMGN5/PHF13/NUCKS1/HIRIP3/KNL1/EP400/KMT5A/DEK/CENPK/AURKA/HMGN2/FBL/OIP5/ASF1B/EZH2/CCNA2/CENPH/MT3/CDCA4/HMGA1/HJURP/ATAD2/HMGB1/CENPN/CENPA/UHRF1/ANP32E/CENPU/CENPM/CENPW/MKI67/AURKB/CDK1/CCNB1/HMGB2	60	89.6	89.6	89.6
	GOBP_REGULATION_OF_CELL_CYCLE_PHASE_TRANSITION	67	-0.534323	-3.58187	0.000237304	0.00135865	0.000718532	383	tags=79%, list=32%, signal=57%	CDK5RAP2/PSMC3/KNTC1/SPDL1/DTL/CDC6/DBF4/SDCCAG8/ORC1/HMMR/CHEK2/KIF14/TICRR/HAUS8/NOP53/CDC25A/PSME1/ADAMTS1/E2F1/WEE1/PLK4/CENPE/TUBB4B/RAD21/BUB1/FBXO5/PLK2/HAUS4/CDC25C/NEK2/AURKA/NDC80/CDC7/BUB1B/ESPL1/CENPF/GTSE1/EZH2/TTK/FAM83D/CDCA5/CDT1/DLGAP5/TPX2/CDKN2C/CDC20/PLK1/MAD2L1/AURKB/CDK1/CCNB1/ZWINT/UBE2C	53	79.1	79.1	79.1
	GOBP_DNA_REPAIR	69	-0.570596	-3.84998	0.000238265	0.00135865	0.000718532	501	tags=94%, list=42%, signal=58%	RUVBL2/ACTL6A/POLQ/MSH6/SMC3/TRIM28/CHEK1/MMS22L/BLM/FH/TRIP13/BRIP1/PARPBP/FAM111A/MCM2/SMC1A/MCM7/RFC5/NUDT1/DTL/MCM4/HMGN1/RFC2/BRCA2/RNASEH2A/CHAF1B/CHEK2/POLD3/TICRR/RHNO1/NOP53/NSD2/RAD54L/TDP1/USP1/RFC3/EXO1/BARD1/CHAF1A/MCM6/NUCKS1/LIG1/RFC4/RMI2/RPA3/POLD2/ESCO2/RAD21/FANCI/DEK/FEN1/KIF22/FANCD2/RAD51AP1/CDC7/PCLAF/FOXM1/CDCA5/HMGB1/UHRF1/GINS2/UBE2T/CDK1/PTTG1/HMGB2	65	94.2	94.2	94.2
	GOBP_NUCLEAR_CHROMOSOME_SEGREGATION	70	-0.704334	-4.7747	0.000238493	0.00135865	0.000718532	199	tags=73%, list=17%, signal=65%	RACGAP1/KNL1/ESCO2/NCAPD2/CENPE/SGO2/RAD21/BUB1/FBXO5/CENPK/NEK2/FEN1/KIF18B/KIF22/KIF23/DSN1/PSRC1/FANCD2/NDC80/NCAPG/NCAPH/KIF4A/BUB1B/ESPL1/CCNE2/SPAG5/CENPF/TTK/FAM83D/TACC3/CDCA5/KIFC1/CDT1/SYCE1L/KIF2C/CDCA8/DLGAP5/NUF2/ECT2/CDC20/PRC1/PLK1/MAD2L1/AURKB/CCNB1/TOP2A/ZWINT/PTTG1/NUSAP1/SMC4/UBE2C	51	72.9	72.9	72.9
	GOBP_REGULATION_OF_MITOTIC_CELL_CYCLE	81	-0.514308	-3.63974	0.000239636	0.00135865	0.000718532	383	tags=77%, list=32%, signal=56%	CDK5RAP2/PSMC3/PKMYT1/KNTC1/SPDL1/DTL/KIF20B/CDC6/BRCA2/SDCCAG8/ORC1/HMMR/CHEK2/KIF14/TICRR/HAUS8/NOP53/FBXO43/CDC25A/PSME1/RPA3/ADAMTS1/E2F1/WEE1/PLK4/PTCH1/CENPE/TUBB4B/RAD21/BUB1/FBXO5/PLK2/HAUS4/CDC25C/NEK2/AURKA/FANCD2/NDC80/CDC7/BUB1B/ESPL1/CENPF/CKS2/GTSE1/EZH2/TTK/CDCA5/CKS1B/CDT1/DLGAP5/TPX2/CDKN2C/CDC20/PLK1/MKI67/MAD2L1/AURKB/CDK1/CCNB1/ZWINT/NUSAP1/UBE2C	62	76.5	76.5	76.5
	GOBP_ORGANELLE_ASSEMBLY	75	-0.384065	-2.65317	0.000239693	0.00135865	0.000718532	205	tags=41%, list=17%, signal=37%	PLK4/RACGAP1/KNL1/CENPE/TUBB4B/FBXO5/PLK2/HAUS4/CENPK/NEK2/AURKA/KIF23/KIF4A/SPAG5/CENPF/CENPH/KIFC1/KIF11/CENPN/CENPA/DLGAP5/TPX2/CENPW/MYBL2/CDC20/PRC1/PLK1/DNAH17/AURKB/CDK1/CCNB2	31	41.3	41.3	41.3
	GOBP_MITOTIC_NUCLEAR_DIVISION	77	-0.64709	-4.50695	0.000239751	0.00135865	0.000718532	199	tags=65%, list=17%, signal=58%	RACGAP1/NCAPD2/CENPE/SGO2/RAD21/BUB1/FBXO5/CDC25C/CENPK/NEK2/AURKA/KIF18B/KIF22/KIF23/DSN1/PSRC1/NDC80/NCAPG/NCAPH/KIF4A/BUB1B/ESPL1/SPAG5/CENPF/TTK/TACC3/CDCA5/KIFC1/KIF11/CDT1/KIF2C/CDCA8/DLGAP5/NUF2/TPX2/MYBL2/CDC20/PRC1/PLK1/MKI67/MAD2L1/AURKB/CDK1/CCNB1/ZWINT/PTTG1/NUSAP1/CCNB2/SMC4/UBE2C	50	64.9	64.9	64.9
	GOBP_CHROMOSOME_SEGREGATION	82	-0.716815	-5.09756	0.000239808	0.00135865	0.000718532	199	tags=73%, list=17%, signal=66%	RACGAP1/KNL1/ESCO2/NCAPD2/CENPE/SGO2/RAD21/BUB1/FBXO5/CENPK/NEK2/FEN1/KIF18B/KIF22/KIF23/DSN1/PSRC1/FANCD2/NDC80/NCAPG/NCAPH/OIP5/SKA3/KIF4A/BUB1B/ESPL1/CCNE2/SPAG5/CENPF/TTK/CENPH/FAM83D/TACC3/CDCA5/KIFC1/HJURP/CDT1/CENPN/SYCE1L/KIF2C/CDCA8/DLGAP5/NUF2/ECT2/CENPW/SPC25/CDC20/PRC1/PLK1/MKI67/MAD2L1/AURKB/CCNB1/TOP2A/ZWINT/PTTG1/BIRC5/NUSAP1/SMC4/UBE2C	60	73.2	73.2	73.2
	HALLMARK_G2M_CHECKPOINT	86	-0.668201	-4.81832	0.000240269	0.00135865	0.000718532	246	tags=73%, list=20%, signal=63%	EXO1/BARD1/CHAF1A/MCM6/ORC6/DTYMK/E2F1/PLK4/RACGAP1/KNL1/CENPE/KMT5A/RAD21/BUB1/SAP30/FBXO5/NEK2/AURKA/KIF22/CCNF/KIF23/HMGN2/LMNB1/KIF15/NDC80/KIF4A/CDC7/ESPL1/CENPF/CKS2/EZH2/CCNA2/TTK/KPNA2/TACC3/CKS1B/KIF11/HMGA1/TMPO/CENPA/KIF2C/PBK/GINS2/TPX2/CDKN2C/MYBL2/CDC20/TROAP/PRC1/PLK1/MKI67/MAD2L1/AURKB/CDKN3/CDK1/TOP2A/PTTG1/BIRC5/NUSAP1/CCNB2/SMC4/UBE2C/MT2A	63	73.3	73.3	73.3
	GOBP_NEGATIVE_REGULATION_OF_CELL_CYCLE	78	-0.430361	-3.00641	0.000240385	0.00135865	0.000718532	383	tags=67%, list=32%, signal=49%	CDK5RAP2/PSMC3/KNTC1/SPDL1/CBX5/DTL/KIF20B/CDC6/ORC1/CHEK2/TICRR/RHNO1/NOP53/FBXO43/PSME1/BARD1/HMGN5/WDR76/E2F1/WEE1/RAD21/BUB1/FBXO5/PLK2/CDC25C/NEK2/AURKA/CCNF/FANCD2/NDC80/CDC7/BUB1B/ESPL1/CENPF/GTSE1/EZH2/TTK/FOXM1/GMNN/CDT1/CDKN2C/CDC20/PLK1/RRM2/MAD2L1/AURKB/CDKN3/CDK1/CCNB1/ZWINT/PTTG1/MIF	52	66.7	66.7	66.7
	GOBP_ORGANELLE_FISSION	93	-0.625715	-4.60969	0.000241546	0.00135865	0.000718532	199	tags=62%, list=17%, signal=56%	RACGAP1/NCAPD2/CENPE/SGO2/CCNA1/RAD21/BUB1/FBXO5/CDC25C/CENPK/NEK2/AURKA/KIF18B/KIF22/KIF23/DSN1/PSRC1/FANCD2/MND1/RAD51AP1/NDC80/NCAPG/NCAPH/KIF4A/BUB1B/ESPL1/CCNE2/SPAG5/CENPF/CKS2/TTK/TACC3/CDCA5/KIFC1/KIF11/CDT1/SYCE1L/KIF2C/CDCA8/DLGAP5/NUF2/TPX2/MYBL2/CDC20/PRC1/PLK1/MKI67/MAD2L1/AURKB/CDK1/CCNB1/TOP2A/ZWINT/PTTG1/NUSAP1/CCNB2/SMC4/UBE2C	58	62.4	62.4	62.4
	GOBP_MICROTUBULE_CYTOSKELETON_ORGANIZATION	92	-0.447032	-3.27769	0.000243724	0.00135865	0.000718532	212	tags=49%, list=18%, signal=44%	TUBA1B/WEE1/PLK4/RACGAP1/CENPE/TUBB4B/FBXO5/PLK2/HAUS4/NEK2/AURKA/KIF18B/CCNF/KIF23/PSRC1/NDC80/SKA3/KIF4A/ESPL1/PCLAF/SPAG5/KIF20A/TTK/CENPH/TACC3/KIFC1/ASPM/KIF11/CENPA/KIF2C/DLGAP5/NUF2/TPX2/SPC25/MYBL2/CDC20/PRC1/PLK1/DNAH17/MAD2L1/AURKB/CDK1/CCNB1/NUSAP1/CCNB2	45	48.9	48.9	48.9
	HALLMARK_E2F_TARGETS	99	-0.652953	-4.87998	0.000243724	0.00135865	0.000718532	396	tags=88%, list=33%, signal=64%	MCM2/SMC1A/POLA2/MCM7/NAA38/CBX5/HNRNPD/NAP1L1/LBR/MCM4/RFC2/BRCA2/HMMR/RNASEH2A/CHEK2/POLD3/SLBP/CDC25A/USP1/EXOSC8/RFC3/BARD1/PSIP1/MCM6/LIG1/ORC6/RPA3/POLD2/WEE1/TK1/PLK4/GINS3/RACGAP1/NUP107/NCAPD2/CENPE/RAD21/DEK/TCF19/PAICS/AURKA/KIF18B/KIF22/DEPDC1/DUT/LMNB1/RAD51AP1/KIF4A/ASF1B/BUB1B/ESPL1/SPAG5/CKS2/SPC24/EZH2/KPNA2/TACC3/CKS1B/HMGA1/ATAD2/TMPO/KIF2C/MELK/CDCA8/DLGAP5/ANP32E/CDKN2C/MXD3/…	87	87.9	87.9	87.9
	GOBP_DNA_METABOLIC_PROCESS	102	-0.5091	-3.81842	0.000243902	0.00135865	0.000718532	501	tags=87%, list=42%, signal=56%	HMGB3/RUVBL2/LIN9/ACTL6A/POLQ/MSH6/PPM1D/HELLS/SMC3/TRIM28/CHEK1/MMS22L/BLM/FH/TRIP13/BRIP1/PARPBP/FAM111A/MCM2/SMC1A/POLA2/MCM7/RFC5/HNRNPD/NUDT1/DTL/MCM4/HMGN1/RFC2/CDC6/BRCA2/ORC1/RNASEH2A/CHAF1B/CHEK2/POLD3/TICRR/RHNO1/NOP53/NSD2/RAD54L/TDP1/USP1/HNRNPA1/RFC3/EXO1/BARD1/CHAF1A/MCM6/NUCKS1/LIG1/RFC4/ORC6/RMI2/RPA3/POLD2/TK1/GINS3/PRIM1/ESCO2/RAD21/FANCI/DEK/NEK2/FEN1/KIF22/NYNRIN/FANCD2/MND1/R…	89	87.3	87.3	87.3
	GOBP_CELLULAR_RESPONSE_TO_DNA_DAMAGE_STIMULUS	105	-0.43273	-3.27482	0.000244141	0.00135865	0.000718532	501	tags=81%, list=42%, signal=52%	RUVBL2/ACTL6A/POLQ/CASP2/MSH6/PPM1D/SMC3/TRIM28/CHEK1/MMS22L/BLM/FH/TRIP13/BRIP1/PARPBP/FAM111A/MCM2/MASTL/SMC1A/MCM7/RFC5/CBX5/NUDT1/DTL/MCM4/HMGN1/RFC2/BRCA2/RNASEH2A/CHAF1B/CHEK2/POLD3/TICRR/RHNO1/NOP53/NSD2/RAD54L/TDP1/USP1/RFC3/EXO1/BARD1/CHAF1A/WDR76/MCM6/PMAIP1/NUCKS1/LIG1/RFC4/RMI2/RPA3/POLD2/E2F1/AEN/ESCO2/KMT5A/RAD21/FBXO5/PLK2/FANCI/DEK/CDC25C/FEN1/AURKA/KIF22/NFATC4/FANCD2/RAD51AP1/CD…	85	81	81	81
	GOBP_MICROTUBULE_BASED_PROCESS	112	-0.399719	-3.06703	0.0002442	0.00135865	0.000718532	212	tags=45%, list=18%, signal=41%	TUBA1B/WEE1/PLK4/RACGAP1/CENPE/SPA17/TUBB4B/FBXO5/PLK2/HAUS4/NEK2/AURKA/KIF18B/KIF22/CCNF/KIF23/PSRC1/KIF15/NDC80/SKA3/KIF4A/ESPL1/PCLAF/SPAG5/HSPB1/GTSE1/KIF20A/TTK/CENPH/TACC3/KIFC1/ASPM/KIF11/CENPA/KIF2C/DLGAP5/NUF2/TPX2/SPC25/MYBL2/CDC20/PRC1/PLK1/DNAH17/MAD2L1/AURKB/CDK1/CCNB1/NUSAP1/CCNB2	50	44.6	44.6	44.6
	GOBP_REPRODUCTION	112	-0.326349	-2.50406	0.0002442	0.00135865	0.000718532	217	tags=39%, list=18%, signal=35%	GAMT/CD9/ADAMTS1/E2F1/PLK4/RACGAP1/NUP107/PTCH1/KNL1/NCAPD2/SGO2/SPA17/CCNA1/RAD21/BUB1/FBXO5/CDC25C/NEK2/AURKA/CCNF/LHX4/FANCD2/MND1/RAD51AP1/ASF1B/BUB1B/ESPL1/CCNE2/CKS2/TTK/KIFC1/BOK/SYCE1L/NUF2/LEPR/CDC20/PLK1/CDK1/CCNB1/TOP2A/PTTG1/CCNB2/SMC4/HMGB2	44	39.3	39.3	39.3
	GOBP_REGULATION_OF_CELL_CYCLE_PROCESS	103	-0.547414	-4.11854	0.000244439	0.00135865	0.000718532	375	tags=78%, list=31%, signal=58%	PSMC3/PKMYT1/KNTC1/SPDL1/CBX5/DTL/STIL/KNSTRN/KIF20B/CDC6/DBF4/BRCA2/SDCCAG8/ORC1/HMMR/CHEK2/KIF14/TICRR/RHNO1/HAUS8/NOP53/FBXO43/CDC25A/PSME1/HMGN5/RMI2/ADAMTS1/E2F1/WEE1/PLK4/RACGAP1/CENPE/TUBB4B/RAD21/BUB1/FBXO5/PLK2/HAUS4/CDC25C/NEK2/FEN1/AURKA/CCNF/KIF23/PSRC1/RAD51AP1/NDC80/CDC7/BUB1B/ESPL1/SPAG5/CENPF/GTSE1/EZH2/KIF20A/TTK/FOXM1/FAM83D/TACC3/CDCA5/KIF11/CDT1/DLGAP5/TPX2/ECT2/CDKN2C/CDC20/P…	80	77.7	77.7	77.7
	GOBP_CELL_CYCLE_PHASE_TRANSITION	100	-0.538109	-4.01954	0.000245038	0.00135865	0.000718532	396	tags=79%, list=33%, signal=58%	MCM2/MASTL/POLA2/MCM7/CDK5RAP2/PSMC3/PKMYT1/KNTC1/SPDL1/DTL/MCM4/SKP2/CDC6/DBF4/SDCCAG8/ORC1/HMMR/CHEK2/KIF14/TICRR/HAUS8/NOP53/CDC25A/PSME1/MCM6/ORC6/RPA3/ADAMTS1/E2F1/WEE1/PLK4/PRIM1/CENPE/CCNA1/TUBB4B/RAD21/BUB1/FBXO5/PLK2/HAUS4/CDC25C/NEK2/AURKA/CCNF/NDC80/TYMS/CDC7/BUB1B/ESPL1/CCNE2/CENPF/CKS2/GTSE1/EZH2/CCNA2/TTK/FOXM1/FAM83D/DHFR/GMNN/TACC3/CDCA5/CKS1B/CDT1/MELK/DLGAP5/TPX2/CDKN2C/CDC20/PL…	79	79	79	79
	GOBP_CELL_DIVISION	119	-0.617152	-4.81109	0.000247525	0.00136029	0.000719401	231	tags=66%, list=19%, signal=59%	PHF13/LIG1/ORC6/TUBA1B/WEE1/PLK4/RACGAP1/PTCH1/KNL1/NCAPD2/CENPE/SGO2/CCNA1/KMT5A/RAD21/BUB1/FBXO5/PLK2/HAUS4/POU3F2/CDC25C/NEK2/AURKA/KIF18B/CCNF/KIF23/DSN1/PSRC1/NDC80/PGF/NCAPG/NCAPH/OIP5/SKA3/KIF4A/CDC7/BUB1B/ESPL1/CCNE2/SPAG5/CENPF/CKS2/SPC24/KIF20A/CCNA2/FAM83D/TACC3/CDCA5/KIFC1/CKS1B/ASPM/KIF11/CDT1/CENPA/KIF2C/CDCA8/NUF2/TPX2/ECT2/CENPW/SPC25/CDC20/PRC1/PLK1/MAD2L1/AURKB/PIMREG/CDCA3/CDK1…	78	65.5	65.5	65.5
	GOBP_MITOTIC_CELL_CYCLE	167	-0.550672	-4.62536	0.0002531	0.00136339	0.000721042	396	tags=76%, list=33%, signal=59%	MCM2/MASTL/SMC1A/MYBL1/POLA2/MCM7/CDK5RAP2/PSMC3/SGO1/PKMYT1/VRK1/KNTC1/SPDL1/DTL/MCM4/STIL/KNSTRN/SKP2/KIF20B/CDC6/DBF4/BRCA2/SDCCAG8/ORC1/HMMR/CHEK2/KIF14/TICRR/HAUS8/NOP53/FBXO43/KIF18A/CDC25A/PSME1/MCM6/PHF13/LIG1/ORC6/RPA3/TUBA1B/ADAMTS1/E2F1/WEE1/PLK4/GINS3/PRIM1/RACGAP1/PTCH1/NCAPD2/CENPE/SGO2/CCNA1/TUBB4B/RAD21/BUB1/FBXO5/PLK2/HAUS4/CDC25C/CENPK/NEK2/AURKA/KIF18B/KIF22/CCNF/KIF23/DSN1/PSR…	127	76	76	76
	GOBP_REGULATION_OF_CELL_CYCLE	141	-0.506703	-4.09169	0.000253229	0.00136339	0.000721042	369	tags=70%, list=31%, signal=55%	PKMYT1/KNTC1/SPDL1/CBX5/DTL/STIL/TARDBP/KNSTRN/SKP2/KIF20B/CDC6/DBF4/BRCA2/SDCCAG8/ORC1/HMMR/CHEK2/KIF14/TICRR/RHNO1/E2F2/HAUS8/NOP53/FBXO43/CDC25A/PSME1/BARD1/HMGN5/WDR76/RMI2/RPA3/ADAMTS1/E2F1/WEE1/PLK4/RACGAP1/PTCH1/CENPE/CCNA1/TUBB4B/RAD21/BUB1/FBXO5/PLK2/HAUS4/CDC25C/NEK2/FEN1/AURKA/CCNF/KIF23/PSRC1/FANCD2/RAD51AP1/NDC80/CDC7/BUB1B/ESPL1/CCNE2/PCLAF/SPAG5/CENPF/CKS2/GTSE1/EZH2/KIF20A/CCNA2/T…	98	69.5	69.5	69.5
	GOBP_CHROMOSOME_ORGANIZATION	152	-0.614549	-5.03476	0.000256542	0.00136339	0.000721042	396	tags=81%, list=33%, signal=62%	MCM2/SMC1A/POLA2/MCM7/CDK5RAP2/VEGFA/RFC5/SGO1/CBX2/VRK1/KNTC1/SPDL1/HNRNPD/NAP1L1/NUP155/MCMBP/MCM4/HMGN1/KNSTRN/RFC2/CDC6/BRCA2/PHF19/CHAF1B/IKZF1/MIS18BP1/POLD3/KIF14/NSD2/RAD54L/KIF18A/HNRNPA1/BAZ1A/RFC3/EXO1/CHAF1A/HMGN5/MCM6/PHF13/NUCKS1/RFC4/RMI2/RPA3/POLD2/HIRIP3/PRIM1/RACGAP1/NUP107/KNL1/ESCO2/NCAPD2/CENPE/SGO2/EP400/KMT5A/RAD21/BUB1/FBXO5/DEK/CENPK/NEK2/FEN1/AURKA/KIF18B/KIF22/KIF23/HMG…	123	80.9	80.9	80.9
	GOBP_CYTOSKELETON_ORGANIZATION	148	-0.276205	-2.24471	0.000256871	0.00136339	0.000721042	212	tags=34%, list=18%, signal=32%	TUBA1B/WEE1/PLK4/ID1/RACGAP1/CENPE/TUBB4B/FBXO5/PLK2/HAUS4/NEK2/AURKA/KIF18B/CCNF/PDLIM1/KIF23/PSRC1/NDC80/SKA3/KIF4A/ESPL1/PCLAF/SPAG5/KIF20A/TTK/CENPH/TACC3/KIFC1/ASPM/KIF11/CENPA/KIF2C/DLGAP5/NUF2/TPX2/ECT2/VIM/SPC25/MYBL2/CDC20/PRC1/PLK1/DNAH17/SHROOM2/MAD2L1/AURKB/CDK1/CCNB1/NUSAP1/CCNB2	50	33.8	33.8	33.8
	GOBP_CELL_CYCLE_PROCESS	197	-0.545059	-4.71724	0.00025974	0.00136694	0.000722917	396	tags=75%, list=33%, signal=60%	MCM2/MASTL/SMC1A/MYBL1/POLA2/MCM7/CDK5RAP2/PSMC3/RFC5/SGO1/PKMYT1/VRK1/KNTC1/SPDL1/CBX5/MCMBP/DTL/MCM4/STIL/KNSTRN/SKP2/RFC2/KIF20B/CDC6/DBF4/BRCA2/SDCCAG8/ORC1/HMMR/CHEK2/POLD3/KIF14/TICRR/RHNO1/HAUS8/NOP53/RAD54L/FBXO43/KIF18A/CDC25A/SAC3D1/PSME1/RFC3/BARD1/HMGN5/MCM6/PHF13/LIG1/RFC4/ORC6/RMI2/RPA3/POLD2/ADAMTS1/E2F1/WEE1/PLK4/GINS3/PRIM1/RACGAP1/KNL1/ESCO2/NCAPD2/CENPE/SGO2/CCNA1/TUBB4B/RAD21/…	147	74.6	74.6	74.6
	GOBP_CELL_CYCLE	242	-0.540822	-4.84976	0.000263435	0.00137473	0.000727039	396	tags=71%, list=33%, signal=60%	MCM2/MASTL/SMC1A/MYBL1/POLA2/MCM7/CDK5RAP2/PSMC3/RFC5/SGO1/PKMYT1/VRK1/KNTC1/SPDL1/CBX5/MCMBP/DTL/MCM4/STIL/MNS1/CDCA2/TARDBP/KNSTRN/SKP2/RFC2/KIF20B/CDC6/DBF4/BRCA2/SDCCAG8/ORC1/HMMR/CHAF1B/IKZF1/CHEK2/MIS18BP1/POLD3/KIF14/TICRR/RHNO1/E2F2/HAUS8/NOP53/RAD54L/FBXO43/KIF18A/CDC25A/SAC3D1/PSME1/RFC3/EXO1/BARD1/CHAF1A/HMGN5/WDR76/MCM6/PHF13/LIG1/RFC4/ORC6/RMI2/RPA3/POLD2/TUBA1B/ADAMTS1/E2F1/WEE1/PLK…	173	71.5	71.5	71.5
	GOBP_CELL_PROJECTION_ORGANIZATION	164	0.255821	1.99564	0.000330524	0.00168682	0.00089209	314	tags=41%, list=26%, signal=35%	DRAXIN/UNC5B/CD44/CNTN1/DPYSL3/SYT4/EPHB3/EPHB2/NEURL1/TGFB3/CNTN2/RUFY3/UNC5A/IQSEC1/LRP8/SPOCK1/TNC/CTHRC1/S100A6/S100B/GSN/STMN2/KALRN/PLXNA3/ADCYAP1/KIF5A/SEMA4G/RELN/CNTNAP2/MYLK/NFASC/FSCN1/DCLK1/DISC1/MAPK8IP2/CSPG4/BLK/APP/KREMEN1/STMN4/CSPG5/MAP1B/SCN1B/GPC2/PRNP/ADARB1/CNTNAP1/SYT1/NDRG4/ATP1B2/NTN1/GAP43/CXCR4/SEMA3C/GPRIN1/BRSK1/SEMA4F/ROBO2/NRP1/CCDC28B/DNM2/CHL1/RHOQ/CDK5R1/RAPGEF1/…	67	40.9	40.9	40.9
	GOBP_NEGATIVE_REGULATION_OF_RESPONSE_TO_STIMULUS	120	0.285435	2.07695	0.000336644	0.00168682	0.00089209	319	tags=44%, list=27%, signal=36%	C1QTNF3/HTRA1/CDH5/DRAXIN/UNC5B/CD44/ARHGAP12/AGT/EPHB2/APC2/NEURL1/TGFB3/HLA-B/CLU/CTHRC1/HLA-A/PIK3IP1/CARD19/PLXNA3/ADCYAP1/SEMA4G/TRIB3/SOCS2/SYT11/MAPK8IP2/WNK2/PRKCB/NDRG2/KREMEN1/DACT1/HERPUD1/APCDD1/CELF4/NR4A3/TMBIM1/PRNP/FAIM2/CREB3L1/NDRG4/NTN1/ARL6IP5/SEMA3C/SEMA4F/ROBO2/NRP1/DNM2/DDIT3/ITPRIP/RAPGEF1/DUSP5/PPP2R5B/SCG2/DUSP26	53	44.2	44.2	44.2
	GOBP_CELL_MORPHOGENESIS	108	0.301158	2.14452	0.000337382	0.00168682	0.00089209	397	tags=52%, list=33%, signal=38%	CDH5/DRAXIN/UNC5B/CD44/SYT4/EPHB3/EPHB2/CNTN2/RUFY3/CLU/UNC5A/LRP8/S100A6/S100B/KALRN/PLXNA3/KIF5A/SEMA4G/RELN/CNTNAP2/NFASC/DCLK1/DISC1/MAPK8IP2/APP/CSPG5/MAP1B/SCN1B/SHROOM3/ADARB1/CNTNAP1/SYT1/NTN1/GAP43/CXCR4/SEMA3C/BRSK1/SEMA4F/ROBO2/NRP1/DNM2/CHL1/RHOQ/CDK5R1/LAMA5/FRY/UNC5C/MAP2/RHOB/TIAM1/BRSK2/SHC3/CHODL/EPHA3/RHOU/SRCIN1	56	51.9	51.9	51.9
	GOBP_SYNAPTIC_SIGNALING	73	0.39323	2.53915	0.000342524	0.00168682	0.00089209	461	tags=70%, list=38%, signal=46%	ASIC1/SYT4/KCNMB1/EPHB2/NEURL1/ADCY8/SLC17A7/LRP8/CPLX1/NPTXR/IQSEC2/ADCYAP1/KIF5A/CLSTN1/RELN/GABRG2/SV2B/SYT11/PCDHB16/DISC1/MAPK8IP2/SYN1/PRKCB/CLSTN2/APP/CSPG5/MAP1B/CBLN2/CELF4/ADARB1/CADPS/SYT1/BRSK1/CHRNA1/GRIA2/CDK5R1/RIMS3/RPH3A/PCLO/SERPINE2/STX1A/FGF14/SLC1A4/NEUROD2/RAB26/NPTN/PINK1/CNR1/SNCB/UNC13A/RIC3	51	69.9	69.9	69.9
	GOBP_POSITIVE_REGULATION_OF_TRANSPORT	82	0.349165	2.32091	0.000342936	0.00168682	0.00089209	443	tags=63%, list=37%, signal=43%	C1QTNF3/CNTN1/SCN3B/SYT4/KCNMB1/EPHB2/TGFB3/ADCY8/ANK2/RUFY3/CLU/SMPD3/ADCYAP1/RELN/MYLK/ATP6AP1/GLRX/HCAR2/WNK2/RAB31/BLK/SCN1B/NR4A3/CALY/PRNP/CD151/JUP/CADPS/SYT1/ACSL1/ATP1B2/FABP3/DNM2/ATP13A2/RHOQ/EDNRB/CDK5R1/RAPGEF1/SLC6A9/MAP2/PDGFRB/STX1A/FGF14/RHOU/ZC3H12A/RIPOR1/ATP1B1/DBI/DYNC1H1/PINK1/CD63/CNR1	52	63.4	63.4	63.4
	GOBP_REGULATION_OF_CELL_DEVELOPMENT	54	0.39216	2.32271	0.000351556	0.00168682	0.00089209	356	tags=61%, list=30%, signal=45%	DCT/CDH5/DRAXIN/EPHB2/NEURL1/RUFY3/BIN1/LRP8/BRINP1/KALRN/RNF112/PLXNA3/ADCYAP1/SEMA4G/RELN/ATP6AP1/DISC1/CSPG5/MAP1B/NTN1/CXCR4/SEMA3C/TENM4/SEMA4F/ROBO2/NRP1/DNM2/ETV5/EDNRB/CDK5R1/SERPINE2/MAP2/TIAM1	33	61.1	61.1	61.1
	GOBP_REGULATION_OF_NERVOUS_SYSTEM_DEVELOPMENT	53	0.385749	2.27112	0.000352423	0.00168682	0.00089209	356	tags=60%, list=30%, signal=44%	DCT/DRAXIN/EPHB3/EPHB2/NEURL1/RUFY3/BIN1/LRP8/BRINP1/KALRN/RNF112/PLXNA3/ADCYAP1/SEMA4G/CLSTN1/RELN/DISC1/CLSTN2/MAP1B/CBLN2/NTN1/CXCR4/SEMA3C/TENM4/SEMA4F/ROBO2/NRP1/ETV5/CDK5R1/SERPINE2/MAP2/TIAM1	32	60.4	60.4	60.4
	GOBP_REGULATION_OF_TRANS_SYNAPTIC_SIGNALING	50	0.378476	2.19499	0.000353357	0.00168682	0.00089209	237	tags=46%, list=20%, signal=39%	ASIC1/SYT4/EPHB2/NEURL1/ADCY8/LRP8/CPLX1/NPTXR/IQSEC2/ADCYAP1/CLSTN1/RELN/SYT11/DISC1/MAPK8IP2/SYN1/PRKCB/CLSTN2/APP/CSPG5/MAP1B/CELF4/SYT1	23	46	46	46
	GOBP_NEURON_PROJECTION_GUIDANCE	45	0.394549	2.21905	0.000356189	0.00168682	0.00089209	309	tags=53%, list=26%, signal=41%	DRAXIN/UNC5B/EPHB3/EPHB2/CNTN2/UNC5A/KALRN/PLXNA3/KIF5A/SEMA4G/RELN/NFASC/APP/SCN1B/NTN1/GAP43/CXCR4/SEMA3C/SEMA4F/ROBO2/NRP1/CHL1/CDK5R1/LAMA5	24	53.3	53.3	53.3
	GOBP_REGULATION_OF_NEUROGENESIS	45	0.390981	2.19898	0.000356189	0.00168682	0.00089209	356	tags=62%, list=30%, signal=45%	DCT/DRAXIN/EPHB2/NEURL1/RUFY3/BIN1/LRP8/BRINP1/KALRN/RNF112/PLXNA3/ADCYAP1/SEMA4G/RELN/DISC1/MAP1B/NTN1/CXCR4/SEMA3C/TENM4/SEMA4F/ROBO2/NRP1/ETV5/CDK5R1/SERPINE2/MAP2/TIAM1	28	62.2	62.2	62.2
	GOBP_REGULATION_OF_SYSTEM_PROCESS	45	0.389335	2.18972	0.000356189	0.00168682	0.00089209	267	tags=49%, list=22%, signal=39%	ATP1A1/CHGA/SCN3B/AGT/MYH7/ANK2/BIN1/NPTXR/RELN/KCNK1/APP/THRA/SCN1B/CELF4/NR4A3/PDE9A/SSTR2/JUP/KCNMA1/KCNIP3/ATP1B2/TENM4	22	48.9	48.9	48.9
	HALLMARK_EPITHELIAL_MESENCHYMAL_TRANSITION	32	0.454563	2.29131	0.000357207	0.00168682	0.00089209	357	tags=62%, list=30%, signal=45%	HTRA1/ELN/CD44/DPYSL3/MFAP5/LOXL1/SPOCK1/TNC/CTHRC1/MYLK/COL16A1/COPA/THBS2/NTM/MMP2/SCG2/SERPINE2/RHOB/GEM/PDGFRB	20	62.5	62.5	62.5
	GOBP_REGULATION_OF_MEMBRANE_POTENTIAL	36	0.457871	2.39611	0.000358551	0.00168682	0.00089209	308	tags=61%, list=26%, signal=47%	ASIC1/ATP1A1/SCN3B/ANK2/BIN1/ADCYAP1/RELN/GABRG2/GLRX/KCNK1/MAPK8IP2/APP/SCN1B/CELF4/CNTNAP1/JUP/KCNMA1/ATP1B2/ARL6IP5/CHRNA1/KCNK12/RIMS3	22	61.1	61.1	61.1
	GOBP_HEART_PROCESS	25	0.495556	2.29553	0.000362253	0.00169142	0.000894523	255	tags=60%, list=21%, signal=48%	ATP1A1/CHGA/SCN3B/AGT/MYH7/ANK2/BIN1/GSN/KCNK1/THRA/SCN1B/JUP/KCNIP3/ATP1B2/CXCR4	15	60	60	60
	GOBP_REGULATION_OF_DNA_METABOLIC_PROCESS	31	-0.445444	-2.32099	0.00045683	0.0021171	0.00111965	489	tags=81%, list=41%, signal=49%	POLQ/MSH6/TRIM28/CHEK1/BLM/PARPBP/RFC5/HNRNPD/RFC2/TICRR/NSD2/USP1/HNRNPA1/RFC3/NUCKS1/RFC4/RMI2/DEK/NEK2/RAD51AP1/FOXM1/KPNA2/CDT1/HMGB1/AURKB	25	80.6	80.6	80.6
	GOBP_SEXUAL_REPRODUCTION	52	-0.398504	-2.47106	0.000462321	0.00212668	0.00112471	217	tags=44%, list=18%, signal=38%	GAMT/CD9/ADAMTS1/E2F1/RACGAP1/KNL1/SPA17/CCNA1/FBXO5/CDC25C/AURKA/FANCD2/ASF1B/TTK/KIFC1/LEPR/PLK1/CDK1/CCNB1/TOP2A/PTTG1/CCNB2/HMGB2	23	44.2	44.2	44.2
	GOBP_REGULATION_OF_ORGANELLE_ORGANIZATION	122	-0.274125	-2.14594	0.000501128	0.00228824	0.00121015	209	tags=33%, list=17%, signal=30%	E2F1/PLK4/ID1/CENPE/RAD21/BUB1/FBXO5/PLK2/CDC25C/NEK2/FEN1/AURKA/CCNF/PSRC1/RAD51AP1/NDC80/SKA3/BUB1B/ESPL1/SPAG5/CENPF/TTK/TACC3/CDCA5/CDT1/BOK/DLGAP5/TPX2/ECT2/CDC20/PLK1/MKI67/MAD2L1/AURKB/CCNB1/TOP2A/ZWINT/PTTG1/NUSAP1/UBE2C	40	32.8	32.8	32.8
	GOBP_AXON_DEVELOPMENT	73	0.363573	2.34764	0.000513787	0.00232892	0.00123167	390	tags=59%, list=32%, signal=42%	DRAXIN/UNC5B/EPHB3/EPHB2/CNTN2/RUFY3/UNC5A/TNC/S100A6/S100B/KALRN/PLXNA3/KIF5A/SEMA4G/RELN/NFASC/DCLK1/DISC1/APP/KREMEN1/MAP1B/SCN1B/ADARB1/NTN1/GAP43/CXCR4/SEMA3C/BRSK1/SEMA4F/ROBO2/NRP1/DNM2/CHL1/CDK5R1/LAMA5/UNC5C/MAP2/TIAM1/BRSK2/SHC3/CHODL/EPHA3/GRN	43	58.9	58.9	58.9
	GOBP_POSITIVE_REGULATION_OF_ION_TRANSPORT	60	0.367417	2.25009	0.000520743	0.00234334	0.0012393	410	tags=62%, list=34%, signal=43%	C1QTNF3/CNTN1/SCN3B/KCNMB1/EPHB2/TGFB3/ADCY8/ANK2/RUFY3/ADCYAP1/RELN/MYLK/GLRX/HCAR2/WNK2/BLK/SCN1B/NR4A3/PRNP/JUP/SYT1/ACSL1/ATP1B2/FABP3/DNM2/ATP13A2/RHOQ/CDK5R1/SLC6A9/PDGFRB/STX1A/FGF14/RHOU/ZC3H12A/RIPOR1/ATP1B1/DBI	37	61.7	61.7	61.7
	GOBP_DEVELOPMENTAL_GROWTH_INVOLVED_IN_MORPHOGENESIS	30	0.457334	2.25782	0.000534855	0.00238953	0.00126372	356	tags=67%, list=30%, signal=48%	DRAXIN/SYT4/RUFY3/TNC/PLXNA3/SEMA4G/DCLK1/DISC1/APP/MAP1B/SYT1/NTN1/CXCR4/SEMA3C/SEMA4F/NRP1/DNM2/CDK5R1/MAP2/TIAM1	20	66.7	66.7	66.7
	GOBP_REGULATION_OF_CELL_JUNCTION_ASSEMBLY	20	0.508434	2.16512	0.000548246	0.00243186	0.00128611	307	tags=65%, list=26%, signal=49%	AGT/LRRTM1/EPHB3/EPHB2/CLSTN1/COL16A1/CLSTN2/APP/CBLN2/NTN1/ROBO2/NRP1/RAPGEF1	13	65	65	65
	GOBP_MODIFICATION_DEPENDENT_MACROMOLECULE_CATABOLIC_PROCESS	45	-0.358452	-2.11975	0.000683839	0.00291043	0.00153921	176	tags=33%, list=15%, signal=30%	FBXO5/PLK2/AURKA/CCNF/BUB1B/UHRF1/PBK/CDC20/PLK1/MAD2L1/AURKB/CDK1/CCNB1/PTTG1/UBE2C	15	33.3	33.3	33.3
	GOBP_CELL_MORPHOGENESIS_INVOLVED_IN_DIFFERENTIATION	79	0.340639	2.24871	0.000683878	0.00291043	0.00153921	425	tags=59%, list=35%, signal=41%	DRAXIN/UNC5B/EPHB3/EPHB2/CNTN2/RUFY3/UNC5A/LRP8/S100A6/S100B/KALRN/PLXNA3/KIF5A/SEMA4G/RELN/NFASC/DCLK1/DISC1/MAPK8IP2/APP/CSPG5/MAP1B/SCN1B/ADARB1/NTN1/GAP43/CXCR4/SEMA3C/BRSK1/SEMA4F/ROBO2/NRP1/DNM2/CHL1/CDK5R1/LAMA5/UNC5C/MAP2/TIAM1/BRSK2/SHC3/CHODL/EPHA3/SRCIN1/SEMA6C/KIDINS220/NPTN	47	59.5	59.5	59.5
	GOBP_EXOCYTOSIS	85	0.316616	2.12387	0.00068458	0.00291043	0.00153921	256	tags=41%, list=21%, signal=35%	CD44/CHGA/SYT4/HLA-C/TGFB3/HLA-B/PSAP/CLU/CPLX1/CTSB/PTGDS/GSN/QPCT/SCG3/SMPD3/ATP6AP1/NFASC/ATP6V0A1/SYT11/ISLR/RAB31/SYN1/BLK/PRKCB/APP/CSPG5/NR4A3/TTR/TMBIM1/PDXK/JUP/CADPS/SYT1/ASAH1/CTSD	35	41.2	41.2	41.2
	GOBP_CELL_MORPHOGENESIS_INVOLVED_IN_NEURON_DIFFERENTIATION	75	0.355857	2.31556	0.000686106	0.00291043	0.00153921	425	tags=61%, list=35%, signal=42%	DRAXIN/UNC5B/EPHB3/EPHB2/CNTN2/RUFY3/UNC5A/LRP8/S100A6/S100B/KALRN/PLXNA3/KIF5A/SEMA4G/RELN/NFASC/DCLK1/DISC1/MAPK8IP2/APP/MAP1B/SCN1B/ADARB1/NTN1/GAP43/CXCR4/SEMA3C/BRSK1/SEMA4F/ROBO2/NRP1/DNM2/CHL1/CDK5R1/LAMA5/UNC5C/MAP2/TIAM1/BRSK2/SHC3/CHODL/EPHA3/SRCIN1/SEMA6C/KIDINS220/NPTN	46	61.3	61.3	61.3
	GOBP_REGULATION_OF_CELL_PROJECTION_ORGANIZATION	81	0.331114	2.1956	0.000686224	0.00291043	0.00153921	425	tags=59%, list=35%, signal=41%	DRAXIN/CD44/CNTN1/DPYSL3/EPHB3/EPHB2/NEURL1/TGFB3/RUFY3/LRP8/SPOCK1/STMN2/KALRN/PLXNA3/ADCYAP1/SEMA4G/RELN/FSCN1/DISC1/KREMEN1/MAP1B/SCN1B/GPC2/PRNP/NDRG4/ATP1B2/NTN1/GAP43/SEMA3C/BRSK1/SEMA4F/ROBO2/NRP1/DNM2/RHOQ/CDK5R1/RAPGEF1/PPP2R5B/MAP2/TIAM1/BRSK2/CHODL/EPHA3/GRN/SRCIN1/SEMA6C/KIDINS220/NPTN	48	59.3	59.3	59.3
	GOBP_PROTEASOMAL_PROTEIN_CATABOLIC_PROCESS	38	-0.403518	-2.25459	0.0006876	0.00291043	0.00153921	176	tags=37%, list=15%, signal=32%	FBXO5/PLK2/AURKA/CCNF/BUB1B/PBK/CDC20/PLK1/MAD2L1/AURKB/CDK1/CCNB1/PTTG1/UBE2C	14	36.8	36.8	36.8
	GOBP_REGULATION_OF_NEURON_PROJECTION_DEVELOPMENT	64	0.342466	2.13914	0.000688942	0.00291043	0.00153921	425	tags=62%, list=35%, signal=43%	DRAXIN/CNTN1/DPYSL3/EPHB3/EPHB2/RUFY3/LRP8/SPOCK1/STMN2/KALRN/PLXNA3/ADCYAP1/SEMA4G/RELN/DISC1/KREMEN1/MAP1B/SCN1B/GPC2/NDRG4/ATP1B2/NTN1/SEMA3C/BRSK1/SEMA4F/ROBO2/NRP1/CDK5R1/RAPGEF1/PPP2R5B/MAP2/TIAM1/BRSK2/CHODL/EPHA3/GRN/SRCIN1/SEMA6C/KIDINS220/NPTN	40	62.5	62.5	62.5
	GOBP_CELL_GROWTH	44	0.386349	2.16131	0.000709346	0.0029336	0.00155146	356	tags=59%, list=30%, signal=43%	DRAXIN/MEG3/AGT/SYT4/RUFY3/SPOCK1/PLXNA3/SEMA4G/CLSTN1/SOCS2/DCLK1/DISC1/RPS6KA1/APP/MAP1B/SYT1/NTN1/CXCR4/SEMA3C/SEMA4F/NRP1/DNM2/CDK5R1/SERPINE2/MAP2/TIAM1	26	59.1	59.1	59.1
	GOBP_MULTI_ORGANISM_PROCESS	66	-0.322291	-2.15093	0.0007109	0.0029336	0.00155146	217	tags=38%, list=18%, signal=33%	GAMT/CD9/ADAMTS1/E2F1/RACGAP1/NUP107/KNL1/SPA17/CCNA1/FBXO5/CDC25C/AURKA/FANCD2/ASF1B/TTK/KPNA2/KIFC1/LEPR/PLK1/CDK1/CCNB1/TOP2A/PTTG1/CCNB2/HMGB2	25	37.9	37.9	37.9
	GOBP_BEHAVIOR	47	0.373718	2.12391	0.00071582	0.0029336	0.00155146	264	tags=49%, list=22%, signal=40%	ASIC1/EPHB2/ADCY8/C3orf70/PTGDS/BRINP1/S100B/KALRN/ADCYAP1/RELN/CNTNAP2/GABRG2/SYT11/MAPK8IP2/APP/THRA/NR4A3/PRNP/ADARB1/NDRG4/ATP1B2/ARL6IP5/BRSK1	23	48.9	48.9	48.9
	GOBP_REGULATION_OF_HORMONE_LEVELS	36	0.417777	2.18629	0.000717103	0.0029336	0.00155146	379	tags=61%, list=32%, signal=43%	C1QTNF3/G6PC2/ATP1A1/DIO2/CHGA/AGT/ADCY8/CPLX1/PCSK2/KALRN/SMPD3/ADCYAP1/HCAR2/BLK/TTR/SLC25A4/SLC7A5/PCLO/TIAM1/STX1A/BRSK2/PCSK1N	22	61.1	61.1	61.1
	GOBP_ORGANELLE_LOCALIZATION	74	-0.345743	-2.38123	0.000718047	0.0029336	0.00155146	189	tags=38%, list=16%, signal=34%	CENPE/TUBB4B/HAUS4/NEK2/AURKA/KIF22/PSRC1/NDC80/ESPL1/SPAG5/CENPF/FAM83D/CDCA5/KIFC1/ASPM/CDT1/CENPA/KIF2C/CDCA8/DLGAP5/NUF2/PLK1/SHROOM2/MAD2L1/AURKB/CDK1/CCNB1/NUSAP1	28	37.8	37.8	37.8
	GOBP_SODIUM_ION_TRANSPORT	20	0.506425	2.15657	0.000730994	0.00296698	0.00156911	404	tags=80%, list=34%, signal=54%	ASIC1/ATP1A1/CNTN1/SCN3B/SLC17A7/GLRX/KCNK1/WNK2/SLC6A11/SCN1B/ATP1B2/DNM2/SLC6A9/SERPINE2/FGF14/ATP1B1	16	80	80	80
	GOBP_NERVOUS_SYSTEM_PROCESS	69	0.328726	2.09202	0.000861326	0.00347327	0.00183687	267	tags=45%, list=22%, signal=37%	ASIC1/SCN3B/EPHB2/ADCY8/BRINP1/S100B/NPTXR/KIFC3/MMP24/KALRN/ADCYAP1/RELN/CNTNAP2/GABRG2/NFASC/SYT11/MAPK8IP2/APP/THRA/SCN1B/CELF4/PRNP/ADARB1/CNTNAP1/NDRG4/PRCD/CXCR4/ARL6IP5/BRSK1/CHRNA1/TENM4	31	44.9	44.9	44.9
	GOBP_POSITIVE_REGULATION_OF_CELLULAR_COMPONENT_BIOGENESIS	52	0.366502	2.15035	0.000880902	0.00352929	0.0018665	314	tags=50%, list=26%, signal=39%	CDH5/CHGA/AGT/DPYSL3/EPHB3/EPHB2/NEURL1/TGFB3/CLU/BIN1/GSN/SMPD3/CLSTN1/HRK/FSCN1/COL16A1/CLSTN2/MAP1B/CBLN2/CALY/NRP1/DNM2/ATP13A2/RHOQ/CDK5R1/PPP2R5B	26	50	50	50
	GOBP_REGULATION_OF_TRANSPORTER_ACTIVITY	30	0.442159	2.1829	0.000891424	0.00354809	0.00187644	458	tags=77%, list=38%, signal=49%	SCN3B/EPHB2/ANK2/RELN/GLRX/MAPK8IP2/WNK2/APP/SCN1B/PRNP/ATP1B2/DNM2/GRIA2/RRAD/SLC6A9/GEM/FGF14/DLG3/ATP1B1/AHNAK/PINK1/CAPN1/STOM	23	76.7	76.7	76.7
	GOBP_VESICLE_MEDIATED_TRANSPORT_IN_SYNAPSE	29	0.444759	2.16854	0.000897022	0.00354809	0.00187644	529	tags=83%, list=44%, signal=47%	SLC17A7/CPLX1/CLSTN1/SYT11/SYN1/PRKCB/CSPG5/CALY/CADPS/SYT1/BRSK1/DNM2/CDK5R1/RIMS3/PCLO/STX1A/FGF14/BRSK2/CNR1/SNCB/UNC13A/SYP/SYT7/SNAP25	24	82.8	82.8	82.8
	GOBP_REGULATION_OF_NEUROTRANSMITTER_LEVELS	23	0.483052	2.16701	0.000907935	0.00355189	0.00187845	529	tags=87%, list=44%, signal=50%	ASIC1/SYT4/CPLX1/SYT11/SYN1/PRKCB/SLC6A11/CSPG5/CADPS/SYT1/BRSK1/RIMS3/RPH3A/PCLO/STX1A/CNR1/UNC13A/SYP/SYT7/SNAP25	20	87	87	87
	GOBP_NEUROTRANSMITTER_SECRETION	21	0.506397	2.19593	0.000909422	0.00355189	0.00187845	529	tags=90%, list=44%, signal=51%	ASIC1/SYT4/CPLX1/SYT11/SYN1/PRKCB/CSPG5/CADPS/SYT1/BRSK1/RIMS3/RPH3A/PCLO/STX1A/CNR1/UNC13A/SYP/SYT7/SNAP25	19	90.5	90.5	90.5
	GOBP_REGULATION_OF_ANATOMICAL_STRUCTURE_MORPHOGENESIS	91	0.295616	2.0164	0.00102058	0.00396113	0.00209488	397	tags=52%, list=33%, signal=37%	CDH5/DRAXIN/ADGRB2/CD44/AGT/SYT4/EPHB3/EPHB2/RUFY3/LRP8/CTHRC1/KALRN/PLXNA3/SEMA4G/RELN/DISC1/THBS2/PRKCB/DACT1/CSPG5/MAP1B/SHROOM3/TMBIM1/JUP/SYT1/CREB3L1/NTN1/SCX/CXCR4/SEMA3C/BRSK1/TENM4/SEMA4F/ROBO2/NRP1/DNM2/RHOQ/CDK5R1/MAP2/RHOB/TIAM1/BRSK2/CHODL/GRN/RHOU/ZC3H12A/SRCIN1	47	51.6	51.6	51.6
	GOBP_CELL_JUNCTION_ASSEMBLY	46	0.374255	2.11571	0.00107047	0.00410983	0.00217352	341	tags=54%, list=28%, signal=40%	CDH5/AGT/DNER/LRRTM1/EPHB3/EPHB2/CLSTN1/GABRG2/FSCN1/PCDHB16/COL16A1/CLSTN2/APP/MAP1B/CBLN2/CD151/CNTNAP1/JUP/NTN1/GAP43/ROBO2/NRP1/RAPGEF1/FLNC/PCLO	25	54.3	54.3	54.3
	GOBP_NEGATIVE_REGULATION_OF_ION_TRANSPORT	29	0.442039	2.15528	0.00107643	0.00410983	0.00217352	352	tags=62%, list=29%, signal=45%	CHGA/SYT4/EPHB2/BIN1/SLC43A2/KALRN/ADCYAP1/BEST3/SYT11/WNK2/PRKCB/ARL6IP5/PKIA/RRAD/PKDCC/SLC6A9/SERPINE2/GEM	18	62.1	62.1	62.1
	GOBP_NEURON_PROJECTION_EXTENSION	26	0.469429	2.20984	0.00107875	0.00410983	0.00217352	356	tags=69%, list=30%, signal=50%	DRAXIN/SYT4/RUFY3/PLXNA3/SEMA4G/DCLK1/DISC1/MAP1B/SYT1/NTN1/CXCR4/SEMA3C/SEMA4F/NRP1/DNM2/CDK5R1/MAP2/TIAM1	18	69.2	69.2	69.2
	GOBP_AXON_EXTENSION	20	0.491501	2.09302	0.00109649	0.00415196	0.0021958	344	tags=70%, list=29%, signal=51%	DRAXIN/RUFY3/PLXNA3/SEMA4G/DCLK1/DISC1/MAP1B/NTN1/SEMA3C/SEMA4F/NRP1/DNM2/CDK5R1/MAP2	14	70	70	70
	GOBP_REGULATION_OF_CELL_CYCLE_G1_S_PHASE_TRANSITION	21	-0.490631	-2.22751	0.00111012	0.0041781	0.00220963	327	tags=76%, list=27%, signal=56%	CDC6/CHEK2/KIF14/PSME1/ADAMTS1/E2F1/WEE1/PLK2/CDC25C/AURKA/GTSE1/EZH2/FAM83D/CDKN2C/CDK1/CCNB1	16	76.2	76.2	76.2
	GOBP_CELLULAR_MACROMOLECULE_CATABOLIC_PROCESS	72	-0.30681	-2.10076	0.00119048	0.00445353	0.00235529	375	tags=51%, list=31%, signal=38%	PSMC3/RPS29/HNRNPD/DTL/YBX1/TARDBP/SKP2/PABPC1/RNASEH2A/CHEK2/KIF14/NOP53/PSME1/USP1/EXOSC8/PMAIP1/E2F1/FBXO5/PLK2/FEN1/AURKA/CCNF/BUB1B/HSPB1/HMGB1/UHRF1/PBK/VIM/CDC20/PLK1/MAD2L1/AURKB/CDK1/CCNB1/PTTG1/HMGB2/UBE2C	37	51.4	51.4	51.4
	GOBP_PEPTIDE_SECRETION	30	0.438899	2.16681	0.00124799	0.00464075	0.0024543	551	tags=87%, list=46%, signal=48%	C1QTNF3/G6PC2/CHGA/TGFB3/ADCY8/CPLX1/STEAP3/KALRN/SMPD3/ADCYAP1/HCAR2/BLK/SLC25A4/ATP13A2/SCG2/PCLO/TIAM1/STX1A/BRSK2/CNR1/CAPN10/NEUROD1/C2CD2L/SYT7/SNAP25/TVP23A	26	86.7	86.7	86.7
	GOBP_REGULATION_OF_CELL_SIZE	20	0.489952	2.08642	0.00127924	0.00472862	0.00250077	344	tags=70%, list=29%, signal=51%	DRAXIN/RUFY3/PLXNA3/SEMA4G/DISC1/MAP1B/KCNMA1/NTN1/SEMA3C/SEMA4F/NRP1/DNM2/CDK5R1/MAP2	14	70	70	70
	GOBP_MULTICELLULAR_ORGANISM_REPRODUCTION	52	-0.337549	-2.09309	0.00138696	0.00509647	0.00269531	217	tags=40%, list=18%, signal=35%	GAMT/CD9/ADAMTS1/E2F1/RACGAP1/KNL1/SPA17/CCNA1/FBXO5/CDC25C/AURKA/FANCD2/ASF1B/TTK/KIFC1/PLK1/CCNB1/TOP2A/PTTG1/CCNB2/HMGB2	21	40.4	40.4	40.4
	GOBP_REGULATION_OF_HEART_CONTRACTION	23	0.476575	2.13795	0.0014527	0.00530662	0.00280645	245	tags=57%, list=20%, signal=46%	ATP1A1/CHGA/SCN3B/AGT/MYH7/ANK2/BIN1/KCNK1/THRA/SCN1B/JUP/KCNIP3/ATP1B2	13	56.5	56.5	56.5
	GOBP_DNA_INTEGRITY_CHECKPOINT	25	-0.451579	-2.18901	0.00156215	0.00565397	0.00299015	350	tags=72%, list=29%, signal=52%	DTL/CDC6/ORC1/CHEK2/TICRR/RHNO1/NOP53/WDR76/E2F1/PLK2/CDC25C/AURKA/FANCD2/GTSE1/CDT1/PLK1/CDK1/CCNB1	18	72	72	72
	GOBP_DNA_BIOSYNTHETIC_PROCESS	24	-0.452335	-2.15524	0.001566	0.00565397	0.00299015	374	tags=71%, list=31%, signal=50%	RFC5/HNRNPD/DTL/RFC2/POLD3/HNRNPA1/RFC3/LIG1/RFC4/RPA3/POLD2/TK1/NEK2/TYMS/PCLAF/CENPF/AURKB	17	70.8	70.8	70.8
	GOBP_HORMONE_TRANSPORT	29	0.432753	2.11	0.00161464	0.0057959	0.00306521	529	tags=83%, list=44%, signal=47%	C1QTNF3/G6PC2/CHGA/AGT/ADCY8/CPLX1/KALRN/SMPD3/ADCYAP1/HCAR2/BLK/TTR/SLC25A4/SLC7A5/PCLO/TIAM1/STX1A/BRSK2/CNR1/CAPN10/NEUROD1/C2CD2L/SYT7/SNAP25	24	82.8	82.8	82.8
	GOBP_CIRCULATORY_SYSTEM_PROCESS	44	0.365282	2.04345	0.00177336	0.00631138	0.00333782	443	tags=64%, list=37%, signal=42%	ELN/CDH5/ATP1A1/CHGA/SCN3B/AGT/MYH7/ANK2/BIN1/GSN/KCNK1/THRA/SCN1B/JUP/KCNMA1/KCNIP3/ATP1B2/CXCR4/EDNRB/SLC7A5/SLC6A9/SLC1A4/CORO2B/ZC3H12A/ATP1B1/CD34/DOCK4/CNR1	28	63.6	63.6	63.6
	GOBP_SIGNAL_TRANSDUCTION_IN_RESPONSE_TO_DNA_DAMAGE	22	-0.462388	-2.13692	0.00177857	0.00631138	0.00333782	233	tags=55%, list=19%, signal=45%	PMAIP1/E2F1/KMT5A/PLK2/CDC25C/AURKA/GTSE1/FOXM1/PLK1/CDK1/CCNB1/MIF	12	54.5	54.5	54.5
	GOBP_REGULATION_OF_CELLULAR_COMPONENT_BIOGENESIS	89	0.28554	1.94084	0.00186852	0.00659292	0.00348672	314	tags=43%, list=26%, signal=34%	ELN/CDH5/CHGA/AGT/DPYSL3/LRRTM1/EPHB3/EPHB2/NEURL1/TGFB3/CLU/BIN1/GSN/STMN2/GFAP/SMPD3/CLSTN1/HRK/FSCN1/SYT11/COL16A1/CLSTN2/APP/THRA/DACT1/MAP1B/CBLN2/CALY/NTN1/GAP43/ROBO2/NRP1/DNM2/ATP13A2/RHOQ/CDK5R1/RAPGEF1/PPP2R5B	38	42.7	42.7	42.7
	GOBP_REGULATION_OF_AXONOGENESIS	28	0.439295	2.11845	0.00197771	0.00692979	0.00366488	414	tags=71%, list=34%, signal=48%	DRAXIN/EPHB3/EPHB2/RUFY3/PLXNA3/SEMA4G/DISC1/MAP1B/NTN1/SEMA3C/BRSK1/SEMA4F/ROBO2/NRP1/CDK5R1/MAP2/TIAM1/BRSK2/CHODL/SEMA6C	20	71.4	71.4	71.4
	GOBP_DNA_GEOMETRIC_CHANGE	20	-0.475834	-2.12409	0.00198632	0.00692979	0.00366488	509	tags=90%, list=42%, signal=53%	HMGB3/RUVBL2/POLQ/BLM/BRIP1/MCM2/MCM7/RFC5/MCM4/RFC2/RAD54L/RFC3/MCM6/RFC4/HMGA1/HMGB1/TOP2A/HMGB2	18	90	90	90
	GOBP_PROTEIN_LOCALIZATION_TO_MEMBRANE	55	0.334739	1.99452	0.00210416	0.00729989	0.00386061	413	tags=56%, list=34%, signal=39%	SCN3B/TSPAN17/SIL1/EPHB2/ANK2/CPLX1/DPP6/GSN/RFTN1/IQSEC2/CLSTN1/NFASC/RAB31/GPC2/TMBIM1/PRNP/JUP/KCNIP3/ARL6IP5/SEC61A1/RHOQ/CDK5R1/LAMA5/PKDCC/REEP1/TIAM1/STX1A/DLG3/EPHA3/ATP1B1/RAB26	31	56.4	56.4	56.4
	GOBP_REGULATION_OF_BLOOD_CIRCULATION	24	0.456842	2.0864	0.0021692	0.00748373	0.00395783	245	tags=54%, list=20%, signal=44%	ATP1A1/CHGA/SCN3B/AGT/MYH7/ANK2/BIN1/KCNK1/THRA/SCN1B/JUP/KCNIP3/ATP1B2	13	54.2	54.2	54.2
	GOBP_POSITIVE_REGULATION_OF_CELL_DIFFERENTIATION	76	0.293322	1.91545	0.00239521	0.00821782	0.00434606	396	tags=53%, list=33%, signal=38%	DCT/FNDC5/CDH5/AGT/EPHB2/NEURL1/TGFB3/RUFY3/BIN1/LRP8/CTHRC1/NEUROD4/BRINP1/KALRN/RNF112/PLXNA3/RELN/SOCS2/ATP6AP1/DISC1/RPS6KA1/CSPG5/MAP1B/NTN1/CXCR4/TENM4/ROBO2/NRP1/DNM2/GLIPR2/ETV5/PKDCC/CDON/SERPINE2/TIAM1/STAT3/CHODL/ACVR1/NEUROD2/ZC3H12A	40	52.6	52.6	52.6
